# Supplementary material for: (2-{[1,1-Bis(hy­droxy­meth­yl)-2-oxidoeth­yl]imino­meth­yl}-4-chloro­phenolato-κ3 O,N,O′)dibutyl­tin(IV)
Source: Acta Crystallogr Sect E Struct Rep Online. 2010 Jun 16;66(Pt 7):m793. doi: 10.1107/S1600536810021872 (PMC3006995; doi:10.1107/S1600536810021872)
Supplement: Supplementary file 1 [file e-66-0m793-sup1.cif]

##############################################################################
###                                                                        ###
###        Electronic paper (Acta Crystallographica Section E)             ###
###                                                                        ###
##############################################################################
#                                                                            #
# This CIF contains the data in a paper accepted for publication in Acta     #
# Crystallographica Section E. It conforms to the requirements of Notes      #
# for Authors for Section E, and has been peer reviewed under the auspices   #
# of the IUCr Commission on Journals.                                        #
#                                                                            #
# Full details of the Crystallographic Information File format               #
# are given in the paper "The Crystallographic Information File (CIF):       #
# a New Standard Archive File for Crystallography" by S. R. Hall, F. H.      #
# Allen and I. D. Brown [Acta Cryst. (1991), A47, 655-685].                  #
#                                                                            #
# The current version of the core CIF dictionary is obtainable from          #
# ftp://ftp.iucr.org/pub/cif_core.dic. The current version number is 2.4.    #
#                                                                            #
# Software is freely available for graphical display of the structure(s) in  #
# this CIF.  For information consult the CIF home page http://www.iucr.org/  #
# cif/home.html                                                              #
#                                                                            #
# This file may be used for bona fide research purposes within the           #
# scientific community so long as proper attribution is given to the journal # 
# article from which it was obtained.                                        #
#                                                                            #
##############################################################################
                                             
data_I
_audit_creation_method     SHELXL-97
_chemical_name_systematic
;
(2-{[1,1-Bis(hydroxymethyl)-2-oxidoethyl]iminomethyl}-4-chlorophenolato-
\k^3^<i>O</i>,<i>N</i>,<i>O</i>')dibutyltin(IV)
;
_chemical_name_common     ?
_chemical_formula_moiety     'C19 H30 Br N O4 Sn'
_chemical_formula_sum     'C19 H30 Br N O4 Sn'
_chemical_formula_iupac     '[Sn (C4 H9)2 (C11 H12 Br N O4)]'
_chemical_formula_weight     535.04
_chemical_melting_point     ?
_symmetry_cell_setting     monoclinic
_symmetry_space_group_name_H-M     'C 2/c'
_symmetry_space_group_name_Hall     '-C 2yc'
loop_
    _symmetry_equiv_pos_as_xyz
    'x, y, z'
    '-x, y, -z+1/2'
    'x+1/2, y+1/2, z'
    '-x+1/2, y+1/2, -z+1/2'
    '-x, -y, -z'
    'x, -y, z-1/2'
    '-x+1/2, -y+1/2, -z'
    'x+1/2, -y+1/2, z-1/2'
_cell_length_a     18.8326(9)
_cell_length_b     13.3811(7)
_cell_length_c     16.5768(8)
_cell_angle_alpha     90
_cell_angle_beta     91.385(3)
_cell_angle_gamma     90
_cell_volume     4176.1(4)
_cell_formula_units_Z     8
_cell_measurement_reflns_used     7855
_cell_measurement_theta_min     2.16
_cell_measurement_theta_max     30.39
_cell_measurement_temperature     100(2)
_exptl_crystal_description     needle
_exptl_crystal_colour     yellow
_exptl_crystal_size_max     0.40
_exptl_crystal_size_mid     0.10
_exptl_crystal_size_min     0.08
_exptl_crystal_density_diffrn     1.702
_exptl_crystal_density_meas     ?
_exptl_crystal_density_method     'not measured'
_exptl_crystal_F_000     2144
_exptl_absorpt_coefficient_mu     3.160
_exptl_absorpt_correction_type     multi-scan
_exptl_absorpt_process_details     '(SADABS; Bruker, 2009)'
_exptl_absorpt_correction_T_min     0.3646
_exptl_absorpt_correction_T_max     0.7861
_exptl_special_details
;
;
_diffrn_ambient_temperature     100(2)
_diffrn_radiation_type     MoK\a
_diffrn_radiation_wavelength     0.71073
_diffrn_radiation_source     'fine-focus sealed tube'
_diffrn_radiation_monochromator     graphite
_diffrn_measurement_device_type     'Bruker APEXII CCD area-detector'
_diffrn_measurement_method     '\w scans'
_diffrn_detector_area_resol_mean     ?
_diffrn_reflns_number     19535
_diffrn_reflns_av_R_equivalents     0.0324
_diffrn_reflns_av_sigmaI/netI     0.0280
_diffrn_reflns_theta_min     1.87
_diffrn_reflns_theta_max     27.50
_diffrn_reflns_theta_full     27.50
_diffrn_measured_fraction_theta_max     1.000
_diffrn_measured_fraction_theta_full     1.000
_diffrn_reflns_limit_h_min     -24
_diffrn_reflns_limit_h_max     24
_diffrn_reflns_limit_k_min     -17
_diffrn_reflns_limit_k_max     17
_diffrn_reflns_limit_l_min     -21
_diffrn_reflns_limit_l_max     21
_diffrn_standards_number     0
_diffrn_standards_interval_count     ?
_diffrn_standards_interval_time     ?
_diffrn_standards_decay_%     ?
_refine_special_details
;
Refinement of <i>F</i>^2^ against ALL reflections. The weighted <i>R</i>-factor
<i>wR</i> and goodness of fit <i>S</i> are based on <i>F</i>^2^, conventional
<i>R</i>-factors <i>R</i> are based
on <i>F</i>, with <i>F</i> set to zero for negative <i>F</i>^2^. The threshold
expression of
<i>F</i>^2^ > \s(<i>F</i>^2^) is used only for calculating <i>R</i>-factors(gt)
<i>etc</i>. and is
not relevant to the choice of reflections for refinement. <i>R</i>-factors
based
on <i>F</i>^2^ are statistically about twice as large as those based on
<i>F</i>, and <i>R</i>-
factors based on ALL data will be even larger.
;
_reflns_number_total     4785
_reflns_number_gt     4229
_reflns_threshold_expression     'I>2\s(I)'
_refine_ls_structure_factor_coef     Fsqd
_refine_ls_matrix_type     full
_refine_ls_R_factor_all     0.0274
_refine_ls_R_factor_gt     0.0218
_refine_ls_wR_factor_gt     0.0494
_refine_ls_wR_factor_ref     0.0516
_refine_ls_goodness_of_fit_ref     1.023
_refine_ls_restrained_S_all     1.023
_refine_ls_number_reflns     4785
_refine_ls_number_parameters     239
_refine_ls_number_restraints     2
_refine_ls_hydrogen_treatment     constr
_refine_ls_weighting_scheme     calc
_refine_ls_weighting_details
         'calc w=1/[\s^2^(Fo^2^)+(0.0231P)^2^+4.7840P] where P=(Fo^2^+2Fc^2^)/3'
_atom_sites_solution_hydrogens     geom
_atom_sites_solution_primary     direct
_atom_sites_solution_secondary     difmap
_refine_ls_shift/su_max     0.001
_refine_ls_shift/su_mean     0.000
_refine_diff_density_max     0.647
_refine_diff_density_min     -0.375
_refine_ls_extinction_method     none
_refine_ls_extinction_coef     ?
loop_
    _atom_type_symbol
    _atom_type_description
    _atom_type_scat_dispersion_real
    _atom_type_scat_dispersion_imag
    _atom_type_scat_source
    'C' 'C' 0.0033 0.0016
                         'International Tables Vol C Tables 4.2.6.8 and 6.1.1.4'
    'H' 'H' 0.0000 0.0000
                         'International Tables Vol C Tables 4.2.6.8 and 6.1.1.4'
    'N' 'N' 0.0061 0.0033
                         'International Tables Vol C Tables 4.2.6.8 and 6.1.1.4'
    'O' 'O' 0.0106 0.0060
                         'International Tables Vol C Tables 4.2.6.8 and 6.1.1.4'
    'Br' 'Br' -0.2901 2.4595
                         'International Tables Vol C Tables 4.2.6.8 and 6.1.1.4'
    'Sn' 'Sn' -0.6537 1.4246
                         'International Tables Vol C Tables 4.2.6.8 and 6.1.1.4'
_computing_data_collection     'APEX2 (Bruker, 2009)'
_computing_cell_refinement     'SAINT (Bruker, 2009)'
_computing_data_reduction     'SAINT (Bruker, 2009)'
_computing_structure_solution     'SHELXS97 (Sheldrick, 2008)'
_computing_structure_refinement     'SHELXL97 (Sheldrick, 2008)'
_computing_molecular_graphics     'X-SEED (Barbour, 2001)'
_computing_publication_material     'pubCIF (Westrip, 2010)'
loop_
    _atom_site_type_symbol
    _atom_site_label
    _atom_site_fract_x
    _atom_site_fract_y
    _atom_site_fract_z
    _atom_site_U_iso_or_equiv
    _atom_site_adp_type
    _atom_site_calc_flag
    _atom_site_refinement_flags
    _atom_site_occupancy
    _atom_site_disorder_assembly
    _atom_site_disorder_group
    Sn Sn1 0.325854(7) 0.128538(10) 0.254101(8) 0.01133(5) Uani d . 1 . .
    Br Br1 0.047899(12) 0.180095(17) -0.072373(14) 0.02090(6) Uani d . 1 . .
    N N1 0.33348(9) 0.06301(13) 0.13219(10) 0.0117(3) Uani d . 1 . .
    O O1 0.27217(8) 0.24249(11) 0.18796(9) 0.0154(3) Uani d . 1 . .
    O O2 0.39697(8) 0.00855(11) 0.27086(8) 0.0141(3) Uani d . 1 . .
    O O3 0.51910(7) -0.01628(11) 0.10327(9) 0.0139(3) Uani d D 1 . .
    H H3 0.5442 -0.0111 0.1456 0.021 Uiso calc RD 1 . .
    O O4 0.37130(8) -0.06319(12) -0.01932(8) 0.0151(3) Uani d D 1 . .
    H H4 0.4107 -0.0416 -0.0344 0.023 Uiso calc RD 1 . .
    C C1 0.22983(11) 0.14839(15) 0.07343(12) 0.0119(4) Uani d . 1 . .
    C C2 0.22471(11) 0.22806(16) 0.12949(12) 0.0132(4) Uani d . 1 . .
    C C3 0.16695(12) 0.29422(16) 0.12036(12) 0.0153(4) Uani d . 1 . .
    H H3A 0.1638 0.3502 0.1554 0.018 Uiso calc R 1 . .
    C C4 0.11478(11) 0.27967(17) 0.06175(13) 0.0155(4) Uani d . 1 . .
    H H4A 0.0751 0.3234 0.0581 0.019 Uiso calc R 1 . .
    C C5 0.12066(11) 0.19991(16) 0.00753(12) 0.0148(4) Uani d . 1 . .
    C C6 0.17791(11) 0.13705(16) 0.01159(13) 0.0144(4) Uani d . 1 . .
    H H6 0.1826 0.0856 -0.0274 0.017 Uiso calc R 1 . .
    C C7 0.28804(11) 0.07801(16) 0.07408(12) 0.0125(4) Uani d . 1 . .
    H H7 0.2933 0.0388 0.0268 0.015 Uiso calc R 1 . .
    C C8 0.39114(11) -0.01213(15) 0.12512(12) 0.0116(4) Uani d . 1 . .
    C C9 0.39651(11) -0.06281(16) 0.20865(12) 0.0130(4) Uani d . 1 . .
    H H9A 0.3557 -0.1085 0.2150 0.016 Uiso calc R 1 . .
    H H9B 0.4406 -0.1030 0.2124 0.016 Uiso calc R 1 . .
    C C10 0.45890(10) 0.04737(15) 0.10849(12) 0.0117(4) Uani d . 1 . .
    H H10A 0.4525 0.0847 0.0573 0.014 Uiso calc R 1 . .
    H H10B 0.4672 0.0966 0.1523 0.014 Uiso calc R 1 . .
    C C11 0.37745(11) -0.09448(16) 0.06228(12) 0.0131(4) Uani d . 1 . .
    H H11A 0.4167 -0.1436 0.0668 0.016 Uiso calc R 1 . .
    H H11B 0.3331 -0.1296 0.0762 0.016 Uiso calc R 1 . .
    C C12 0.23527(12) 0.06420(17) 0.30964(14) 0.0191(5) Uani d . 1 . .
    H H12A 0.2208 0.0044 0.2781 0.023 Uiso calc R 1 . .
    H H12B 0.2500 0.0410 0.3642 0.023 Uiso calc R 1 . .
    C C13 0.17028(12) 0.13118(19) 0.31788(16) 0.0259(5) Uani d . 1 . .
    H H13A 0.1816 0.1846 0.3574 0.031 Uiso calc R 1 . .
    H H13B 0.1597 0.1635 0.2652 0.031 Uiso calc R 1 . .
    C C14 0.10488(13) 0.07612(19) 0.34454(17) 0.0272(5) Uani d . 1 . .
    H H14A 0.1168 0.0397 0.3951 0.033 Uiso calc R 1 . .
    H H14B 0.0918 0.0258 0.3030 0.033 Uiso calc R 1 . .
    C C15 0.04070(14) 0.1421(2) 0.35880(18) 0.0350(7) Uani d . 1 . .
    H H15A 0.0495 0.1833 0.4069 0.052 Uiso calc R 1 . .
    H H15B -0.0012 0.1001 0.3669 0.052 Uiso calc R 1 . .
    H H15C 0.0323 0.1854 0.3119 0.052 Uiso calc R 1 . .
    C C16 0.40219(11) 0.23185(17) 0.30125(13) 0.0164(4) Uani d . 1 . .
    H H16A 0.4161 0.2102 0.3565 0.020 Uiso calc R 1 . .
    H H16B 0.4451 0.2276 0.2680 0.020 Uiso calc R 1 . .
    C C17 0.37945(12) 0.34137(17) 0.30495(14) 0.0180(5) Uani d . 1 . .
    H H17A 0.4205 0.3818 0.3243 0.022 Uiso calc R 1 . .
    H H17B 0.3667 0.3641 0.2496 0.022 Uiso calc R 1 . .
    C C18 0.31701(12) 0.36167(17) 0.35918(14) 0.0200(5) Uani d . 1 . .
    H H18A 0.3050 0.4336 0.3560 0.024 Uiso calc R 1 . .
    H H18B 0.2753 0.3237 0.3385 0.024 Uiso calc R 1 . .
    C C19 0.33061(15) 0.3340(2) 0.44694(15) 0.0344(7) Uani d . 1 . .
    H H19A 0.3368 0.2615 0.4515 0.052 Uiso calc R 1 . .
    H H19B 0.2901 0.3549 0.4789 0.052 Uiso calc R 1 . .
    H H19C 0.3737 0.3677 0.4671 0.052 Uiso calc R 1 . .
loop_
    _atom_site_aniso_label
    _atom_site_aniso_U_11
    _atom_site_aniso_U_22
    _atom_site_aniso_U_33
    _atom_site_aniso_U_12
    _atom_site_aniso_U_13
    _atom_site_aniso_U_23
    Sn1 0.00935(7) 0.01444(8) 0.01012(7) 0.00111(5) -0.00151(5) -0.00132(5)
    Br1 0.01670(11) 0.02112(12) 0.02432(12) 0.00431(9) -0.01116(9) -0.00292(9)
    N1 0.0092(8) 0.0119(8) 0.0140(8) 0.0008(7) 0.0000(6) 0.0013(7)
    O1 0.0171(8) 0.0148(7) 0.0139(7) 0.0022(6) -0.0048(6) -0.0024(6)
    O2 0.0146(7) 0.0160(7) 0.0116(7) 0.0034(6) -0.0035(6) -0.0013(6)
    O3 0.0092(7) 0.0196(8) 0.0127(7) 0.0046(6) -0.0028(6) -0.0026(6)
    O4 0.0133(7) 0.0214(8) 0.0107(7) -0.0014(6) 0.0005(6) -0.0005(6)
    C1 0.0097(9) 0.0143(10) 0.0117(10) 0.0006(8) -0.0013(8) 0.0013(8)
    C2 0.0128(10) 0.0164(10) 0.0105(9) -0.0011(8) 0.0001(8) 0.0010(8)
    C3 0.0185(11) 0.0149(10) 0.0126(10) 0.0024(9) 0.0015(8) -0.0015(8)
    C4 0.0131(10) 0.0190(11) 0.0144(10) 0.0034(9) 0.0003(8) 0.0031(8)
    C5 0.0117(10) 0.0188(11) 0.0138(10) -0.0011(9) -0.0042(8) 0.0028(8)
    C6 0.0140(10) 0.0154(10) 0.0136(10) 0.0012(8) -0.0023(8) -0.0004(8)
    C7 0.0119(10) 0.0128(10) 0.0129(10) -0.0002(8) 0.0018(8) 0.0001(8)
    C8 0.0096(9) 0.0127(10) 0.0124(10) 0.0032(8) -0.0003(7) 0.0003(8)
    C9 0.0120(10) 0.0141(10) 0.0128(10) 0.0027(8) -0.0009(8) 0.0001(8)
    C10 0.0095(9) 0.0140(10) 0.0114(10) 0.0009(8) -0.0010(7) -0.0002(8)
    C11 0.0110(9) 0.0144(10) 0.0138(10) -0.0006(8) -0.0008(8) -0.0009(8)
    C12 0.0155(11) 0.0192(11) 0.0227(12) -0.0013(9) 0.0043(9) -0.0017(9)
    C13 0.0166(12) 0.0316(14) 0.0298(13) 0.0049(10) 0.0043(10) 0.0099(11)
    C14 0.0196(12) 0.0264(13) 0.0359(14) -0.0035(11) 0.0077(10) -0.0110(11)
    C15 0.0179(13) 0.0498(18) 0.0376(16) 0.0035(12) 0.0062(11) 0.0078(13)
    C16 0.0115(10) 0.0193(11) 0.0183(11) 0.0024(9) -0.0016(8) -0.0034(9)
    C17 0.0177(11) 0.0174(11) 0.0188(11) -0.0003(9) -0.0035(9) -0.0014(9)
    C18 0.0201(11) 0.0197(11) 0.0199(11) 0.0051(9) -0.0042(9) -0.0049(9)
    C19 0.0313(14) 0.0536(18) 0.0184(12) 0.0169(14) 0.0004(11) 0.0000(12)
_geom_special_details
;
All e.s.d.'s (except the e.s.d. in the dihedral angle between two l.s. planes)
are estimated using the full covariance matrix. The cell e.s.d.'s are taken
into account individually in the estimation of e.s.d.'s in distances, angles
and torsion angles; correlations between e.s.d.'s in cell parameters are only
used when they are defined by crystal symmetry. An approximate (isotropic)
treatment of cell e.s.d.'s is used for estimating e.s.d.'s involving l.s.
planes.
;
loop_
    _geom_bond_atom_site_label_1
    _geom_bond_atom_site_label_2
    _geom_bond_site_symmetry_2
    _geom_bond_distance
    _geom_bond_publ_flag
    Sn1 N1 . 2.2108(17) y
    Sn1 O1 . 2.1203(15) y
    Sn1 O2 . 2.1049(14) y
    Sn1 C12 . 2.139(2) y
    Sn1 C16 . 2.129(2) y
    Br1 C5 . 1.901(2) ?
    N1 C7 . 1.289(3) ?
    N1 C8 . 1.487(3) ?
    O1 C2 . 1.317(2) ?
    O2 C9 . 1.405(2) ?
    O3 C10 . 1.422(2) ?
    O3 H3 . 0.8400 ?
    O4 C11 . 1.418(2) ?
    O4 H4 . 0.8400 ?
    C1 C6 . 1.408(3) ?
    C1 C2 . 1.419(3) ?
    C1 C7 . 1.445(3) ?
    C2 C3 . 1.408(3) ?
    C3 C4 . 1.379(3) ?
    C3 H3A . 0.9500 ?
    C4 C5 . 1.401(3) ?
    C4 H4A . 0.9500 ?
    C5 C6 . 1.368(3) ?
    C6 H6 . 0.9500 ?
    C7 H7 . 0.9500 ?
    C8 C11 . 1.534(3) ?
    C8 C10 . 1.535(3) ?
    C8 C9 . 1.543(3) ?
    C9 H9A . 0.9900 ?
    C9 H9B . 0.9900 ?
    C10 H10A . 0.9900 ?
    C10 H10B . 0.9900 ?
    C11 H11A . 0.9900 ?
    C11 H11B . 0.9900 ?
    C12 C13 . 1.526(3) ?
    C12 H12A . 0.9900 ?
    C12 H12B . 0.9900 ?
    C13 C14 . 1.510(3) ?
    C13 H13A . 0.9900 ?
    C13 H13B . 0.9900 ?
    C14 C15 . 1.520(3) ?
    C14 H14A . 0.9900 ?
    C14 H14B . 0.9900 ?
    C15 H15A . 0.9800 ?
    C15 H15B . 0.9800 ?
    C15 H15C . 0.9800 ?
    C16 C17 . 1.528(3) ?
    C16 H16A . 0.9900 ?
    C16 H16B . 0.9900 ?
    C17 C18 . 1.522(3) ?
    C17 H17A . 0.9900 ?
    C17 H17B . 0.9900 ?
    C18 C19 . 1.517(3) ?
    C18 H18A . 0.9900 ?
    C18 H18B . 0.9900 ?
    C19 H19A . 0.9800 ?
    C19 H19B . 0.9800 ?
    C19 H19C . 0.9800 ?
loop_
    _geom_angle_atom_site_label_1
    _geom_angle_atom_site_label_2
    _geom_angle_atom_site_label_3
    _geom_angle_site_symmetry_1
    _geom_angle_site_symmetry_3
    _geom_angle
    _geom_angle_publ_flag
    O2 Sn1 O1 . . 155.60(6) ?
    O2 Sn1 C16 . . 91.43(7) ?
    O1 Sn1 C16 . . 91.84(7) ?
    O2 Sn1 C12 . . 98.49(7) ?
    O1 Sn1 C12 . . 97.86(8) ?
    C16 Sn1 C12 . . 129.92(9) ?
    O2 Sn1 N1 . . 76.29(6) ?
    O1 Sn1 N1 . . 81.56(6) ?
    C16 Sn1 N1 . . 122.33(7) ?
    C12 Sn1 N1 . . 107.69(8) ?
    C7 N1 C8 . . 121.31(18) ?
    C7 N1 Sn1 . . 124.39(14) ?
    C8 N1 Sn1 . . 113.83(12) ?
    C2 O1 Sn1 . . 125.58(13) ?
    C9 O2 Sn1 . . 115.39(12) ?
    C10 O3 H3 . . 109.5 ?
    C11 O4 H4 . . 109.5 ?
    C6 C1 C2 . . 120.06(19) ?
    C6 C1 C7 . . 116.66(19) ?
    C2 C1 C7 . . 123.25(19) ?
    O1 C2 C3 . . 119.74(19) ?
    O1 C2 C1 . . 122.45(19) ?
    C3 C2 C1 . . 117.81(19) ?
    C4 C3 C2 . . 121.5(2) ?
    C4 C3 H3A . . 119.2 ?
    C2 C3 H3A . . 119.2 ?
    C3 C4 C5 . . 119.6(2) ?
    C3 C4 H4A . . 120.2 ?
    C5 C4 H4A . . 120.2 ?
    C6 C5 C4 . . 120.8(2) ?
    C6 C5 Br1 . . 120.16(16) ?
    C4 C5 Br1 . . 119.09(16) ?
    C5 C6 C1 . . 120.2(2) ?
    C5 C6 H6 . . 119.9 ?
    C1 C6 H6 . . 119.9 ?
    N1 C7 C1 . . 126.66(19) ?
    N1 C7 H7 . . 116.7 ?
    C1 C7 H7 . . 116.7 ?
    N1 C8 C11 . . 115.35(16) ?
    N1 C8 C10 . . 105.98(16) ?
    C11 C8 C10 . . 112.19(16) ?
    N1 C8 C9 . . 104.99(15) ?
    C11 C8 C9 . . 107.46(17) ?
    C10 C8 C9 . . 110.64(16) ?
    O2 C9 C8 . . 111.04(17) ?
    O2 C9 H9A . . 109.4 ?
    C8 C9 H9A . . 109.4 ?
    O2 C9 H9B . . 109.4 ?
    C8 C9 H9B . . 109.4 ?
    H9A C9 H9B . . 108.0 ?
    O3 C10 C8 . . 111.57(16) ?
    O3 C10 H10A . . 109.3 ?
    C8 C10 H10A . . 109.3 ?
    O3 C10 H10B . . 109.3 ?
    C8 C10 H10B . . 109.3 ?
    H10A C10 H10B . . 108.0 ?
    O4 C11 C8 . . 116.38(17) ?
    O4 C11 H11A . . 108.2 ?
    C8 C11 H11A . . 108.2 ?
    O4 C11 H11B . . 108.2 ?
    C8 C11 H11B . . 108.2 ?
    H11A C11 H11B . . 107.3 ?
    C13 C12 Sn1 . . 116.87(16) ?
    C13 C12 H12A . . 108.1 ?
    Sn1 C12 H12A . . 108.1 ?
    C13 C12 H12B . . 108.1 ?
    Sn1 C12 H12B . . 108.1 ?
    H12A C12 H12B . . 107.3 ?
    C14 C13 C12 . . 113.7(2) ?
    C14 C13 H13A . . 108.8 ?
    C12 C13 H13A . . 108.8 ?
    C14 C13 H13B . . 108.8 ?
    C12 C13 H13B . . 108.8 ?
    H13A C13 H13B . . 107.7 ?
    C13 C14 C15 . . 114.8(2) ?
    C13 C14 H14A . . 108.6 ?
    C15 C14 H14A . . 108.6 ?
    C13 C14 H14B . . 108.6 ?
    C15 C14 H14B . . 108.6 ?
    H14A C14 H14B . . 107.5 ?
    C14 C15 H15A . . 109.5 ?
    C14 C15 H15B . . 109.5 ?
    H15A C15 H15B . . 109.5 ?
    C14 C15 H15C . . 109.5 ?
    H15A C15 H15C . . 109.5 ?
    H15B C15 H15C . . 109.5 ?
    C17 C16 Sn1 . . 116.73(14) ?
    C17 C16 H16A . . 108.1 ?
    Sn1 C16 H16A . . 108.1 ?
    C17 C16 H16B . . 108.1 ?
    Sn1 C16 H16B . . 108.1 ?
    H16A C16 H16B . . 107.3 ?
    C18 C17 C16 . . 114.59(19) ?
    C18 C17 H17A . . 108.6 ?
    C16 C17 H17A . . 108.6 ?
    C18 C17 H17B . . 108.6 ?
    C16 C17 H17B . . 108.6 ?
    H17A C17 H17B . . 107.6 ?
    C19 C18 C17 . . 114.1(2) ?
    C19 C18 H18A . . 108.7 ?
    C17 C18 H18A . . 108.7 ?
    C19 C18 H18B . . 108.7 ?
    C17 C18 H18B . . 108.7 ?
    H18A C18 H18B . . 107.6 ?
    C18 C19 H19A . . 109.5 ?
    C18 C19 H19B . . 109.5 ?
    H19A C19 H19B . . 109.5 ?
    C18 C19 H19C . . 109.5 ?
    H19A C19 H19C . . 109.5 ?
    H19B C19 H19C . . 109.5 ?
loop_
    _geom_torsion_atom_site_label_1
    _geom_torsion_atom_site_label_2
    _geom_torsion_atom_site_label_3
    _geom_torsion_atom_site_label_4
    _geom_torsion_site_symmetry_1
    _geom_torsion_site_symmetry_2
    _geom_torsion_site_symmetry_3
    _geom_torsion_site_symmetry_4
    _geom_torsion
    _geom_torsion_publ_flag
    O2 Sn1 N1 C7 . . . . 161.51(18) ?
    O1 Sn1 N1 C7 . . . . -28.79(17) ?
    C16 Sn1 N1 C7 . . . . -115.61(17) ?
    C12 Sn1 N1 C7 . . . . 66.82(18) ?
    O2 Sn1 N1 C8 . . . . -10.66(12) ?
    O1 Sn1 N1 C8 . . . . 159.04(14) ?
    C16 Sn1 N1 C8 . . . . 72.22(15) ?
    C12 Sn1 N1 C8 . . . . -105.35(14) ?
    O2 Sn1 O1 C2 . . . . 67.9(2) ?
    C16 Sn1 O1 C2 . . . . 165.50(16) ?
    C12 Sn1 O1 C2 . . . . -63.76(17) ?
    N1 Sn1 O1 C2 . . . . 43.07(16) ?
    O1 Sn1 O2 C9 . . . . -42.4(2) ?
    C16 Sn1 O2 C9 . . . . -140.00(14) ?
    C12 Sn1 O2 C9 . . . . 89.25(14) ?
    N1 Sn1 O2 C9 . . . . -17.01(13) ?
    Sn1 O1 C2 C3 . . . . 144.75(16) ?
    Sn1 O1 C2 C1 . . . . -36.3(3) ?
    C6 C1 C2 O1 . . . . -179.37(19) ?
    C7 C1 C2 O1 . . . . -1.7(3) ?
    C6 C1 C2 C3 . . . . -0.4(3) ?
    C7 C1 C2 C3 . . . . 177.28(19) ?
    O1 C2 C3 C4 . . . . -177.65(19) ?
    C1 C2 C3 C4 . . . . 3.4(3) ?
    C2 C3 C4 C5 . . . . -2.9(3) ?
    C3 C4 C5 C6 . . . . -0.7(3) ?
    C3 C4 C5 Br1 . . . . 179.46(16) ?
    C4 C5 C6 C1 . . . . 3.6(3) ?
    Br1 C5 C6 C1 . . . . -176.54(16) ?
    C2 C1 C6 C5 . . . . -3.0(3) ?
    C7 C1 C6 C5 . . . . 179.12(19) ?
    C8 N1 C7 C1 . . . . 179.97(19) ?
    Sn1 N1 C7 C1 . . . . 8.4(3) ?
    C6 C1 C7 N1 . . . . -166.4(2) ?
    C2 C1 C7 N1 . . . . 15.8(3) ?
    C7 N1 C8 C11 . . . . -22.0(3) ?
    Sn1 N1 C8 C11 . . . . 150.45(14) ?
    C7 N1 C8 C10 . . . . 102.8(2) ?
    Sn1 N1 C8 C10 . . . . -84.77(15) ?
    C7 N1 C8 C9 . . . . -140.06(19) ?
    Sn1 N1 C8 C9 . . . . 32.38(18) ?
    Sn1 O2 C9 C8 . . . . 41.10(19) ?
    N1 C8 C9 O2 . . . . -46.7(2) ?
    C11 C8 C9 O2 . . . . -169.96(16) ?
    C10 C8 C9 O2 . . . . 67.3(2) ?
    N1 C8 C10 O3 . . . . 177.90(15) ?
    C11 C8 C10 O3 . . . . -55.4(2) ?
    C9 C8 C10 O3 . . . . 64.6(2) ?
    N1 C8 C11 O4 . . . . 63.8(2) ?
    C10 C8 C11 O4 . . . . -57.7(2) ?
    C9 C8 C11 O4 . . . . -179.53(16) ?
    O2 Sn1 C12 C13 . . . . 174.84(17) ?
    O1 Sn1 C12 C13 . . . . -23.33(19) ?
    C16 Sn1 C12 C13 . . . . 75.8(2) ?
    N1 Sn1 C12 C13 . . . . -106.93(18) ?
    Sn1 C12 C13 C14 . . . . 170.31(17) ?
    C12 C13 C14 C15 . . . . 176.0(2) ?
    O2 Sn1 C16 C17 . . . . -179.92(16) ?
    O1 Sn1 C16 C17 . . . . 24.26(16) ?
    C12 Sn1 C16 C17 . . . . -77.59(19) ?
    N1 Sn1 C16 C17 . . . . 105.44(16) ?
    Sn1 C16 C17 C18 . . . . 62.2(2) ?
    C16 C17 C18 C19 . . . . 60.7(3) ?
loop_
    _geom_hbond_atom_site_label_D
    _geom_hbond_atom_site_label_H
    _geom_hbond_atom_site_label_A
    _geom_hbond_site_symmetry_A
    _geom_hbond_distance_DH
    _geom_hbond_distance_HA
    _geom_hbond_distance_DA
    _geom_hbond_angle_DHA
    O3 H3 O2 2_655 0.84 1.77 2.608(2) 173.9
    O4 H4 O3 5_655 0.84 1.93 2.733(2) 159.6
data_global
_journal_date_recd_electronic     2010-05-27
_journal_date_accepted     2010-06-08
_journal_name_full     'Acta Crystallographica, Section E'
_journal_year     2010
_journal_volume     66
_journal_issue      7
_journal_page_first     m793
_journal_page_last     m793
_journal_paper_category     QM
_journal_coeditor_code     XU2772
_publ_contact_author_name     'Kong Mun Lo'
_publ_contact_author_address
;
Department of Chemistry
University of Malaya
50603 Kuala Lumpur
Malaysia
;
_publ_contact_author_email     'kmlo@um.edu.my'
_publ_contact_author_fax     '03 7967 4193'
_publ_contact_author_phone     '03 7967 4262'
_publ_section_title
;\
(2-{[1,1-Bis(hydroxymethyl)-2-oxidoethyl]iminomethyl}-4-chlorophenolato-\
\k^3^<i>O</i>,<i>N</i>,<i>O</i>')dibutyltin(IV)
;
loop_
    _publ_author_name
    _publ_author_footnote
    _publ_author_address
    'Lee, See Mun' .
;
Department of Chemistry
University of Malaya
50603 Kuala Lumpur
Malaysia
;
    'Mohd Ali, Hapipah' .
;
Department of Chemistry
University of Malaya
50603 Kuala Lumpur
Malaysia
;
    'Lo, Kong Mun' .
;
Department of Chemistry
University of Malaya
50603 Kuala Lumpur
Malaysia
;
