# Supplementary material for: (2-{[1,1-Bis(hy­droxy­meth­yl)-2-oxidoeth­yl]imino­meth­yl}-4-chloro­phenolato-κ3 O,N,O′)dibutyl­tin(IV)
Source: Acta Crystallogr Sect E Struct Rep Online. 2010 Jun 16;66(Pt 7):m793. doi: 10.1107/S1600536810021872 (PMC3006995; doi:10.1107/S1600536810021872)
Supplement: Supplementary file 2 [file e-66-0m793-Isup2.hkl]

# 
# h,k,l, Fc-squared, Fo-squared, sigma(Fo-squared) and status flag 
# 
data_I
_shelx_title ' LSM_1458_0m in C2/c' 
_shelx_refln_list_code          4 
_shelx_F_calc_maximum      585.46 
_exptl_crystal_F_000      2144.00 
_reflns_d_resolution_high  0.7697 
 
loop_ 
 _symmetry_equiv_pos_as_xyz 
 'x, y, z' 
 '-x, y, -z+1/2' 
 'x+1/2, y+1/2, z' 
 '-x+1/2, y+1/2, -z+1/2' 
 '-x, -y, -z' 
 'x, -y, z-1/2' 
 '-x+1/2, -y+1/2, -z' 
 'x+1/2, -y+1/2, z-1/2' 
 
_cell_length_a    18.8326 
_cell_length_b    13.3811 
_cell_length_c    16.5768 
_cell_angle_alpha  90.000 
_cell_angle_beta   91.385 
_cell_angle_gamma  90.000 
 
_shelx_F_squared_multiplier     1.000 
 
loop_ 
 _refln_index_h 
 _refln_index_k 
 _refln_index_l 
 _refln_F_squared_calc 
 _refln_F_squared_meas 
 _refln_F_squared_sigma 
 _refln_observed_status 
   2   0   0    28214.13    30600.73    547.15 o 
   4   0   0    69658.52    75353.88   1319.47 o 
   6   0   0    55135.19    56972.25    894.53 o 
   8   0   0    70355.95    68789.49   1088.09 o 
  10   0   0    15829.13    15662.46    319.77 o 
  12   0   0      554.10      651.41     84.28 o 
  14   0   0   177244.00   179698.34   2783.78 o 
  16   0   0      478.30      589.42    117.47 o 
  18   0   0    94126.45    92656.18   2182.87 o 
  20   0   0    18121.88    17871.90    661.60 o 
  22   0   0    25241.62    27490.14   1546.30 o 
  24   0   0     9113.99     9338.79    549.74 o 
   1   1   0    44579.97    46674.23    639.53 o 
   3   1   0    77415.64    83728.01    953.08 o 
   5   1   0      902.98      927.60     40.81 o 
   7   1   0    23526.96    24443.48    319.68 o 
   9   1   0     1239.04     1248.75     62.37 o 
  11   1   0    49108.52    49524.51    588.62 o 
  13   1   0      303.00      569.64     61.38 o 
  15   1   0     9588.11     9749.66    210.58 o 
  17   1   0     4915.80     5106.46    201.77 o 
  19   1   0     1268.03     1403.34    196.22 o 
  21   1   0    15417.12    14934.55    430.68 o 
  23   1   0     3556.94     3439.50    252.67 o 
   0   2   0    11015.40    10989.56    352.32 o 
   2   2   0     1460.93     1716.36     54.76 o 
   4   2   0     7039.29     7465.62    143.30 o 
   6   2   0      521.98      759.30     96.48 o 
   8   2   0    24196.67    24260.02    336.84 o 
  10   2   0    25692.63    26820.09    470.67 o 
  12   2   0     3274.77     3733.72    155.01 o 
  14   2   0      176.49      319.47     81.43 o 
  16   2   0      341.98      494.16     96.80 o 
  18   2   0     5814.17     5832.41    225.53 o 
  20   2   0      229.11      328.34    135.41 o 
  22   2   0     6246.32     5912.93    348.31 o 
  24   2   0     1125.85     1294.43    304.72 o 
   1   3   0   153860.67   163211.75   2355.70 o 
   3   3   0    79831.21    81657.09   1088.52 o 
   5   3   0    10061.60    10388.56    206.78 o 
   7   3   0    11424.79    11871.33    196.88 o 
   9   3   0     4295.30     5082.07    164.46 o 
  11   3   0    96158.02    95528.86   1223.59 o 
  13   3   0    23919.83    24311.18    377.80 o 
  15   3   0     1055.58     1281.82    130.30 o 
  17   3   0     2496.23     2875.56    186.01 o 
  19   3   0    13299.58    12593.07    364.54 o 
  21   3   0    16815.32    16430.35    525.13 o 
  23   3   0     1016.05      865.85    206.79 o 
   0   4   0   120326.00   123078.65   2044.38 o 
   2   4   0    52850.01    53326.68    732.55 o 
   4   4   0    13488.59    12785.52    254.44 o 
   6   4   0   171501.48   183369.94   2738.48 o 
   8   4   0   116742.80   122001.48   1858.56 o 
  10   4   0    12189.85    12468.14    234.43 o 
  12   4   0    31370.22    31329.05    496.84 o 
  14   4   0    42571.26    42585.89    749.99 o 
  16   4   0     8560.07     8206.65    637.98 o 
  18   4   0    10688.53    11070.10    336.88 o 
  20   4   0    26212.90    26209.96    880.05 o 
  22   4   0    10150.07    10033.29    419.77 o 
   1   5   0    27483.71    25333.86    467.71 o 
   3   5   0    13105.13    13610.18    207.90 o 
   5   5   0    23042.90    24072.73    368.52 o 
   7   5   0     1651.66     1715.51     95.47 o 
   9   5   0    75710.82    74524.27   1180.59 o 
  11   5   0     6101.19     6227.14    157.75 o 
  13   5   0     6884.19     6528.18    208.79 o 
  15   5   0     1050.56     1274.81    171.57 o 
  17   5   0    19780.78    19282.87    530.44 o 
  19   5   0      173.08      198.44    127.83 o 
  21   5   0       64.06        5.83    156.13 o 
  23   5   0    25429.46    26099.14    733.28 o 
   0   6   0    32324.58    31259.41    661.58 o 
   2   6   0    38642.36    39010.87    632.15 o 
   4   6   0     1590.35     1357.03     83.72 o 
   6   6   0     4244.73     4329.05    166.75 o 
   8   6   0    26263.21    25837.62    469.59 o 
  10   6   0    15381.07    14496.35    315.97 o 
  12   6   0     3026.06     2715.37    146.78 o 
  14   6   0    13706.35    12967.84    447.92 o 
  16   6   0      648.72      508.55    145.80 o 
  18   6   0     2816.24     2796.03    231.56 o 
  20   6   0     2364.49     2564.77    240.59 o 
  22   6   0     2891.97     3282.08    393.61 o 
   1   7   0     1040.50     1128.47     63.63 o 
   3   7   0     4213.32     4021.66    119.16 o 
   5   7   0     7806.09     7061.46    159.95 o 
   7   7   0      183.91      119.91     52.39 o 
   9   7   0    11875.55    11691.07    270.71 o 
  11   7   0    21493.21    21005.27    552.19 o 
  13   7   0       15.95      -59.93     89.89 o 
  15   7   0     7649.52     7744.04    326.07 o 
  17   7   0    10195.82     9483.43    365.93 o 
  19   7   0      647.27     1004.70    191.40 o 
  21   7   0      995.78     1460.83    190.91 o 
   0   8   0    10705.55    10874.54    242.84 o 
   2   8   0    65846.34    64581.79    910.30 o 
   4   8   0     6397.01     5858.55    152.37 o 
   6   8   0    56981.98    57196.55    825.58 o 
   8   8   0     7136.08     7369.64    180.83 o 
  10   8   0    19952.46    19266.96    398.54 o 
  12   8   0    77135.99    78109.30   1276.41 o 
  14   8   0    15404.11    15178.61    648.32 o 
  16   8   0        6.00      193.35    153.78 o 
  18   8   0     1731.58     1898.38    222.44 o 
  20   8   0    40320.00    40139.89    826.14 o 
   1   9   0    42477.45    41915.05    498.72 o 
   3   9   0     3999.57     4460.56    154.63 o 
   5   9   0     2878.96     3058.69    113.07 o 
   7   9   0      820.14      895.03     82.49 o 
   9   9   0    13910.05    13951.27    278.85 o 
  11   9   0      478.39      455.89    101.65 o 
  13   9   0     7215.97     6965.54    341.63 o 
  15   9   0    12837.28    12412.43    415.26 o 
  17   9   0    14698.70    13981.35    574.96 o 
  19   9   0      270.76      151.66    174.19 o 
   0  10   0     4177.97     4300.97    197.89 o 
   2  10   0    14378.54    14085.68    303.24 o 
   4  10   0      254.65      336.98     86.23 o 
   6  10   0     3048.45     3366.86    152.84 o 
   8  10   0      554.36      641.83     93.55 o 
  10  10   0      101.47      115.53    137.63 o 
  12  10   0     4521.66     3979.20    248.96 o 
  14  10   0      844.36      707.26    179.29 o 
  16  10   0      445.44      266.56    162.13 o 
  18  10   0       27.80       45.53    223.79 o 
  20  10   0     3686.83     3652.53    306.25 o 
   1  11   0    32103.51    31556.62    409.65 o 
   3  11   0     3565.07     3444.37    170.21 o 
   5  11   0     5773.36     5457.27    169.46 o 
   7  11   0      293.06      230.45     87.78 o 
   9  11   0    54879.88    53565.31   1099.47 o 
  11  11   0      390.08      585.90    148.47 o 
  13  11   0     5274.67     5765.64    305.14 o 
  15  11   0     9841.88    10026.68    566.67 o 
  17  11   0    13116.71    13144.72    466.99 o 
   0  12   0     6571.17     7230.50    257.35 o 
   2  12   0    18623.08    18379.31    305.29 o 
   4  12   0     6101.41     5938.87    194.44 o 
   6  12   0    43193.28    42330.65    625.47 o 
   8  12   0    15555.82    14898.67    546.36 o 
  10  12   0       55.10      120.86    131.84 o 
  12  12   0    31573.56    30699.70    880.40 o 
  14  12   0    11204.18    10925.94    432.09 o 
  16  12   0     2337.97     2085.86    233.06 o 
   1  13   0     1316.88     1332.52     99.03 o 
   3  13   0     8357.17     8378.09    186.95 o 
   5  13   0     7747.96     7685.81    213.27 o 
   7  13   0     1037.78     1436.12    283.06 o 
   9  13   0     2000.32     2008.84    207.81 o 
  11  13   0     5875.58     5756.44    381.26 o 
  13  13   0     1069.73      899.82    182.92 o 
  15  13   0     2058.29     2196.27    243.69 o 
   0  14   0     2654.30     2855.35    219.14 o 
   2  14   0    15340.19    15179.28    363.51 o 
   4  14   0     7093.88     7288.80    329.94 o 
   6  14   0     3888.05     3871.37    280.30 o 
   8  14   0     1432.71     1121.41    179.04 o 
  10  14   0     8538.58     8420.01    379.89 o 
  12  14   0     9675.71     8772.31    398.02 o 
  14  14   0     1456.88     1916.22    347.73 o 
   1  15   0     5987.32     6554.66    232.93 o 
   3  15   0    11522.46    11488.78    315.30 o 
   5  15   0     5555.48     5829.77    574.75 o 
   7  15   0      749.70      770.74    227.42 o 
   9  15   0    13363.71    14744.53    644.52 o 
  11  15   0     4874.94     4633.63    414.65 o 
   0  16   0    34827.82    35374.67    836.08 o 
   2  16   0     1212.95     1056.19    246.07 o 
   4  16   0      653.55      399.35    587.20 o 
   6  16   0     8694.13     8916.79    660.16 o 
   8  16   0    16202.25    16759.26    797.17 o 
   1  17   0       90.41      140.74    186.80 o 
   3  17   0     8798.92    10022.42    975.11 o 
   5  17   0        7.17       34.49    229.74 o 
 -23   1   1    25208.23    25174.13    711.67 o 
 -21   1   1      353.05      257.55    142.84 o 
 -19   1   1      674.44      604.10    139.37 o 
 -17   1   1     1053.91     1201.40    112.89 o 
 -15   1   1    39558.07    39480.52    512.12 o 
 -13   1   1    23850.62    24442.05    339.11 o 
 -11   1   1     7409.01     7386.56    151.04 o 
  -9   1   1    21874.51    21347.52    299.46 o 
  -7   1   1     7590.34     7334.07    141.59 o 
  -5   1   1   153549.91   159095.77   1805.81 o 
  -3   1   1    21600.89    21981.39    321.53 o 
  -1   1   1   113386.88   117865.38   1412.50 o 
   1   1   1     7549.30     7656.00    104.15 o 
   3   1   1    78163.09    82346.09   1402.45 o 
   5   1   1     6885.96     7686.73    137.96 o 
   7   1   1    23739.90    25758.05    334.04 o 
   9   1   1    92275.38    95868.66   1165.10 o 
  11   1   1    12185.20    11743.08    201.06 o 
  13   1   1     1806.41     1835.93     95.43 o 
  15   1   1      327.45      551.78     90.48 o 
  17   1   1    63441.46    64053.62    990.84 o 
  19   1   1       95.04      -30.85    114.88 o 
  21   1   1      147.22       76.26    127.60 o 
  23   1   1     7928.27     8085.87    356.69 o 
 -24   2   1       45.81       21.78    183.56 o 
 -22   2   1     1857.97     2033.18    238.12 o 
 -20   2   1    20597.43    21870.37    724.37 o 
 -18   2   1    13412.83    14002.33    335.68 o 
 -16   2   1     5462.78     5122.20    189.65 o 
 -14   2   1     6304.11     6462.53    160.72 o 
 -12   2   1   105191.36   104595.84   1299.32 o 
 -10   2   1     2908.55     3404.73    154.77 o 
  -8   2   1    56450.82    55022.27    670.66 o 
  -6   2   1    70836.34    71966.35    919.95 o 
  -4   2   1    38921.76    40231.00    514.14 o 
  -2   2   1   138169.05   141157.80   1563.19 o 
   0   2   1   127176.25   133718.39   1475.59 o 
   2   2   1    53949.98    55071.43    763.10 o 
   4   2   1    19061.27    20383.67    304.51 o 
   6   2   1   115328.46   119220.42   1353.31 o 
   8   2   1    25098.45    27260.13    379.70 o 
  10   2   1     4148.40     4409.79    112.01 o 
  12   2   1    39432.08    39329.58    515.73 o 
  14   2   1    88024.77    86259.70   1140.04 o 
  16   2   1     6212.45     6631.15    278.54 o 
  18   2   1     8675.49     8586.37    377.26 o 
  20   2   1    48251.90    47561.21    906.48 o 
  22   2   1     5849.48     5832.75    342.14 o 
  24   2   1     8509.81     7952.82    423.01 o 
 -23   3   1    10193.67     9835.90    462.18 o 
 -21   3   1     6544.06     6060.17    345.62 o 
 -19   3   1     5576.51     5669.75    262.90 o 
 -17   3   1    10932.62    11477.37    621.02 o 
 -15   3   1      199.62      230.05    100.02 o 
 -13   3   1      671.89      610.16     72.39 o 
 -11   3   1    16869.34    16065.77    274.27 o 
  -9   3   1    86550.80    88970.49   1088.30 o 
  -7   3   1    37758.58    40282.46    596.37 o 
  -5   3   1    60698.22    64395.14    897.02 o 
  -3   3   1   143717.80   145490.52   1619.15 o 
  -1   3   1    14846.51    16084.06    188.97 o 
   1   3   1    22715.88    23415.84    331.58 o 
   3   3   1    12811.16    13164.49    285.08 o 
   5   3   1    35911.13    36003.99    583.36 o 
   7   3   1      445.59      795.81     58.17 o 
   9   3   1    28648.44    29473.81    412.29 o 
  11   3   1    36645.14    37564.37    480.37 o 
  13   3   1     4111.27     3825.01    165.77 o 
  15   3   1    17855.79    18062.84    371.70 o 
  17   3   1     7324.67     7281.32    211.39 o 
  19   3   1      515.18      571.10    120.14 o 
  21   3   1    10337.21    10017.30    404.39 o 
  23   3   1    12487.12    12731.78    485.55 o 
 -22   4   1     2325.52     2584.67    316.00 o 
 -20   4   1      520.07      602.79    150.58 o 
 -18   4   1     3442.29     3640.75    231.66 o 
 -16   4   1     8872.87     9073.40    262.86 o 
 -14   4   1     8448.14     7965.77    232.31 o 
 -12   4   1    17515.82    17480.97    298.01 o 
 -10   4   1     3177.72     3336.49    108.49 o 
  -8   4   1     1158.33      967.30     82.28 o 
  -6   4   1    67269.02    71254.46   1200.76 o 
  -4   4   1    37914.43    38352.20    463.23 o 
  -2   4   1    10386.87    10278.20    193.11 o 
   0   4   1    23153.45    24564.71    355.99 o 
   2   4   1      631.16      792.47     43.47 o 
   4   4   1    27864.40    29406.37    547.29 o 
   6   4   1    84516.24    84643.85   1153.58 o 
   8   4   1    14885.52    14823.12    253.89 o 
  10   4   1    16095.88    16785.55    291.39 o 
  12   4   1       22.07       45.70     72.04 o 
  14   4   1     1645.20     1661.84    128.01 o 
  16   4   1    13903.02    13470.78    320.37 o 
  18   4   1    15354.52    16006.27    358.10 o 
  20   4   1     3775.84     4047.84    284.97 o 
  22   4   1      192.08      245.76    177.39 o 
 -23   5   1    14598.29    14097.93    515.21 o 
 -21   5   1     2502.38     2301.11    239.33 o 
 -19   5   1     5198.92     5114.67    261.26 o 
 -17   5   1    18801.25    18859.61    522.20 o 
 -15   5   1    26844.32    26837.57    528.35 o 
 -13   5   1    15062.40    14755.28    332.73 o 
 -11   5   1    17412.71    17558.95    312.12 o 
  -9   5   1    13444.93    12824.09    275.63 o 
  -7   5   1      494.67      596.19     63.29 o 
  -5   5   1    29580.39    28788.44    388.66 o 
  -3   5   1    10266.30    10770.95    259.99 o 
  -1   5   1    19967.04    20153.22    278.51 o 
   1   5   1    24171.82    25017.24    370.83 o 
   3   5   1    96323.72    99694.63   1799.61 o 
   5   5   1      643.56      625.23    106.79 o 
   7   5   1     6711.20     7388.67    183.89 o 
   9   5   1    38483.45    37975.04    651.50 o 
  11   5   1    20674.45    20277.62    406.09 o 
  13   5   1       43.68      230.63     83.50 o 
  15   5   1      516.66      667.89    130.47 o 
  17   5   1    32084.59    32499.54    645.50 o 
  19   5   1      107.34      184.78    126.59 o 
  21   5   1     1895.28     1882.48    233.90 o 
  23   5   1     1571.69     1282.24    233.09 o 
 -22   6   1     5360.72     5046.11    427.73 o 
 -20   6   1    18564.43    18150.81    655.95 o 
 -18   6   1     7744.29     8128.10    413.49 o 
 -16   6   1      477.90      380.80    140.96 o 
 -14   6   1    74233.46    72396.73   1417.75 o 
 -12   6   1    13881.66    14193.78    319.92 o 
 -10   6   1      223.34      140.45     68.09 o 
  -8   6   1    45435.73    46044.71    761.42 o 
  -6   6   1    89032.24    86650.08   1079.21 o 
  -4   6   1     1130.74     1122.14     82.49 o 
  -2   6   1     3581.91     3448.44     91.40 o 
   0   6   1    71947.85    70804.21    809.71 o 
   2   6   1    16637.84    16665.25    274.18 o 
   4   6   1    33883.47    35239.67    591.41 o 
   6   6   1    74563.52    76086.90   1057.73 o 
   8   6   1    55166.41    53843.13    779.72 o 
  10   6   1     4573.34     4498.47    185.39 o 
  12   6   1    39019.28    38103.57    683.14 o 
  14   6   1    11328.90    11989.19    310.95 o 
  16   6   1     4634.22     5127.12    366.44 o 
  18   6   1    25226.83    25110.64    734.54 o 
  20   6   1    11776.78    12602.01    393.60 o 
  22   6   1     1410.76     1503.84    252.00 o 
 -21   7   1     3639.45     3694.08    257.49 o 
 -19   7   1      829.42      853.00    183.96 o 
 -17   7   1    19515.18    19506.18    891.56 o 
 -15   7   1      392.84       15.71    154.83 o 
 -13   7   1    12287.62    12511.19    390.41 o 
 -11   7   1    31388.10    32478.63    663.66 o 
  -9   7   1    10817.22     9832.26    241.82 o 
  -7   7   1    14051.98    14188.06    255.69 o 
  -5   7   1      789.73      895.68     60.46 o 
  -3   7   1   117615.02   117447.36   1330.81 o 
  -1   7   1      995.64     1262.81     73.23 o 
   1   7   1     1140.37     1046.66     61.61 o 
   3   7   1      707.45      617.66     69.35 o 
   5   7   1    69310.48    69966.30    981.97 o 
   7   7   1    34019.50    34477.94    531.70 o 
   9   7   1     1903.03     2096.79    126.32 o 
  11   7   1    22934.94    22754.25    454.39 o 
  13   7   1      215.62      184.75     90.14 o 
  15   7   1    32646.52    32332.69   1164.52 o 
  17   7   1       79.32      297.76    150.50 o 
  19   7   1    12664.58    12765.34    389.11 o 
  21   7   1     3505.12     3725.93    431.48 o 
 -20   8   1      515.42      440.71    183.19 o 
 -18   8   1     2049.83     2048.91    227.40 o 
 -16   8   1     2707.12     2658.49    229.21 o 
 -14   8   1      160.85      216.00    186.80 o 
 -12   8   1     5137.01     4599.76    246.97 o 
 -10   8   1      130.39      189.73     80.80 o 
  -8   8   1      985.38      975.74     79.53 o 
  -6   8   1      124.29      189.41     51.52 o 
  -4   8   1     3445.05     3285.71    106.06 o 
  -2   8   1     2277.22     2448.77    105.72 o 
   0   8   1      345.45      659.34     70.56 o 
   2   8   1      497.65      359.27     66.18 o 
   4   8   1       78.51       88.48     53.17 o 
   6   8   1    10304.88    10623.07    292.58 o 
   8   8   1     1484.04     1575.98     99.31 o 
  10   8   1      574.22      523.34    118.20 o 
  12   8   1      750.76      562.38    155.96 o 
  14   8   1     1292.07     1514.04    180.23 o 
  16   8   1     1336.72     1222.96    186.98 o 
  18   8   1      753.52     1110.14    202.28 o 
  20   8   1     1030.21     1439.39    190.65 o 
 -19   9   1     1049.30      685.53    265.38 o 
 -17   9   1    31322.28    31626.06    776.08 o 
 -15   9   1     1977.04     1973.03    207.03 o 
 -13   9   1     2766.02     2608.03    206.49 o 
 -11   9   1    37562.62    36927.42    807.37 o 
  -9   9   1     6648.69     6819.04    181.13 o 
  -7   9   1     1974.69     1920.47    101.69 o 
  -5   9   1      922.66     1026.28     83.36 o 
  -3   9   1   108055.78   104265.80   1297.56 o 
  -1   9   1      713.48      956.13     80.54 o 
   1   9   1     8527.12     8018.78    199.39 o 
   3   9   1    23995.77    23518.00    369.22 o 
   5   9   1    19018.40    19036.40    346.99 o 
   7   9   1    16329.87    16951.88    295.49 o 
   9   9   1     6238.66     6554.99    186.77 o 
  11   9   1    20708.27    20379.20    488.50 o 
  13   9   1     2141.43     1947.49    191.37 o 
  15   9   1    32267.13    32445.49    777.46 o 
  17   9   1     2787.16     2185.65    227.40 o 
  19   9   1     7175.79     7245.45    384.21 o 
 -20  10   1    11590.18    12121.88    648.26 o 
 -18  10   1     5820.49     5887.89    436.57 o 
 -16  10   1      859.77      756.90    173.72 o 
 -14  10   1    61279.66    59166.72   1475.07 o 
 -12  10   1     4186.90     4599.12    260.61 o 
 -10  10   1       21.33      -78.68    105.03 o 
  -8  10   1     6241.10     6400.70    179.28 o 
  -6  10   1    46436.20    44790.95    619.42 o 
  -4  10   1     6412.12     6315.54    157.08 o 
  -2  10   1      321.51      263.44     57.41 o 
   0  10   1    70680.99    70352.73    839.22 o 
   2  10   1    17031.37    17136.20    254.04 o 
   4  10   1    36833.88    35930.29    661.24 o 
   6  10   1     3509.91     3605.36    151.79 o 
   8  10   1    75678.14    77420.53   1117.59 o 
  10  10   1     8080.27     8326.19    220.62 o 
  12  10   1    15064.86    15432.37    578.44 o 
  14  10   1     4992.41     5006.76    290.85 o 
  16  10   1     5056.71     5376.43    317.38 o 
  18  10   1    20497.02    20947.17    617.61 o 
 -17  11   1     8183.87     7954.36    391.41 o 
 -15  11   1     3679.07     3613.67    267.14 o 
 -13  11   1        0.19      117.69    140.86 o 
 -11  11   1     9654.90     9083.23    420.53 o 
  -9  11   1     1908.47     2123.30    227.01 o 
  -7  11   1      804.01      820.13     92.67 o 
  -5  11   1       45.42       83.96     64.38 o 
  -3  11   1     1517.51     1422.66    101.11 o 
  -1  11   1      465.44      454.11     73.81 o 
   1  11   1      190.15      292.16     60.85 o 
   3  11   1    11812.96    11699.49    205.30 o 
   5  11   1     4584.43     4382.94    173.00 o 
   7  11   1      225.22      271.39     98.38 o 
   9  11   1     5983.21     6139.85    197.06 o 
  11  11   1     4351.46     4350.34    261.75 o 
  13  11   1      203.93      259.31    151.18 o 
  15  11   1     1781.68     1697.00    212.94 o 
  17  11   1      492.10      593.21    188.24 o 
 -16  12   1     7272.47     7574.28    381.44 o 
 -14  12   1    13726.28    13527.04    594.73 o 
 -12  12   1      111.98       47.94    140.54 o 
 -10  12   1     3466.72     3413.26    229.95 o 
  -8  12   1       12.92       -2.75    115.03 o 
  -6  12   1     7032.91     6790.90    201.05 o 
  -4  12   1    12819.81    13090.54    267.61 o 
  -2  12   1     2837.95     2946.84    115.34 o 
   0  12   1    19644.41    18954.90    288.46 o 
   2  12   1     6056.52     6119.78    154.88 o 
   4  12   1     2048.99     2009.57    120.82 o 
   6  12   1      904.65     1135.96    195.71 o 
   8  12   1     9709.20     9951.02    286.84 o 
  10  12   1     4161.01     3957.97    252.82 o 
  12  12   1     1108.18     1451.73    245.00 o 
  14  12   1     1338.09     1555.00    210.25 o 
  16  12   1     4053.60     4766.97    411.43 o 
 -15  13   1      590.65      639.23    189.82 o 
 -13  13   1     1463.31     1727.21    360.97 o 
 -11  13   1    20293.14    20034.43    482.75 o 
  -9  13   1    21201.58    20690.21    563.69 o 
  -7  13   1       28.81       44.24    127.79 o 
  -5  13   1       24.98       55.17     84.25 o 
  -3  13   1    33568.47    33154.77    446.19 o 
  -1  13   1      586.39      712.17    101.46 o 
   1  13   1      769.31      730.21     91.28 o 
   3  13   1     9079.45     8670.98    249.34 o 
   5  13   1    37676.23    37304.87    576.08 o 
   7  13   1    17445.63    17836.05    369.14 o 
   9  13   1     5514.74     4869.16    357.65 o 
  11  13   1    17872.72    17611.78    653.28 o 
  13  13   1     1985.38     2319.87    237.76 o 
  15  13   1     4884.56     5485.61    339.01 o 
 -14  14   1     7852.06     7132.79    497.57 o 
 -12  14   1     7158.43     7659.58    508.55 o 
 -10  14   1      705.54      590.76    225.81 o 
  -8  14   1     8745.69     9194.13    503.22 o 
  -6  14   1    25454.90    24090.82   1793.63 o 
  -4  14   1     3339.25     3159.32    220.27 o 
  -2  14   1     6447.31     6767.50    210.33 o 
   0  14   1    16905.96    17255.64    314.04 o 
   2  14   1     3180.70     3157.55    179.84 o 
   4  14   1     1343.26     1232.07    140.21 o 
   6  14   1    25252.33    24741.58    629.82 o 
   8  14   1     6480.72     5941.17    324.98 o 
  10  14   1      310.73      228.50    202.11 o 
  12  14   1     8090.39     7518.31    749.13 o 
  14  14   1    16551.43    17094.48    552.80 o 
 -11  15   1      144.27      201.92    237.67 o 
  -9  15   1     2334.30     2518.42    323.99 o 
  -7  15   1     1625.13     2406.25    345.20 o 
  -5  15   1    13644.87    13375.29    994.68 o 
  -3  15   1     1846.70     2082.57    203.45 o 
  -1  15   1     5892.32     6435.54    259.96 o 
   1  15   1     4294.47     4536.69    221.47 o 
   3  15   1    10943.97     9912.04    622.55 o 
   5  15   1       85.92      109.88    187.26 o 
   7  15   1     3411.34     3238.92    336.10 o 
   9  15   1     8311.30     8977.34    621.01 o 
  11  15   1      179.29      350.83    386.13 o 
  -8  16   1      106.15      170.93    216.79 o 
  -6  16   1     6907.65     8284.79    619.23 o 
  -4  16   1      207.71      248.45    211.32 o 
  -2  16   1      110.60      277.54    150.61 o 
   0  16   1     2117.88     2459.01    185.75 o 
   2  16   1      528.87      552.67    133.97 o 
   4  16   1     2315.57     2075.80    298.60 o 
   6  16   1      670.14      737.86    246.15 o 
   8  16   1     4956.57     5024.32    431.54 o 
  -5  17   1     8708.39     8853.28    552.60 o 
  -3  17   1     9525.74     9126.38    747.35 o 
  -1  17   1     2314.81     2701.87    237.62 o 
   1  17   1     1212.22     1342.65    251.88 o 
   3  17   1    11913.48    13083.60    610.20 o 
 -24   0   2       69.52     -106.76    334.53 o 
 -22   0   2     2577.28     1987.39    291.78 o 
 -20   0   2    30155.54    31853.16    963.32 o 
 -18   0   2     1324.42     1265.89    207.60 o 
 -16   0   2    25145.43    26023.89    681.64 o 
 -14   0   2   100423.57   100441.44   1618.15 o 
 -12   0   2    70086.05    73573.93   1376.39 o 
 -10   0   2    28872.52    28262.61    584.87 o 
  -8   0   2     2822.13     2817.51    261.12 o 
  -6   0   2   154397.09   153559.13   2674.65 o 
  -4   0   2    16435.78    17090.04    340.91 o 
  -2   0   2    32437.54    33977.99    519.63 o 
   0   0   2    45076.45    47571.52    964.90 o 
   2   0   2   208064.41   208544.34   4322.49 o 
   4   0   2   162342.27   170931.00   3555.86 o 
   6   0   2      152.16       35.97     47.74 o 
   8   0   2    54476.63    55633.18   1029.46 o 
  10   0   2     6752.21     6526.12    228.83 o 
  12   0   2   198175.50   200415.23   4476.37 o 
  14   0   2     4050.61     3960.43    193.41 o 
  16   0   2    13120.23    13884.06   1423.52 o 
  18   0   2    48729.39    49384.97   1288.71 o 
  20   0   2    19009.44    16957.31    971.55 o 
  22   0   2      187.93      414.44    212.63 o 
  24   0   2     1683.77     1563.21    296.43 o 
 -23   1   2     3523.38     3639.81    304.18 o 
 -21   1   2      460.92      370.15    170.37 o 
 -19   1   2      945.88      845.14    144.15 o 
 -17   1   2    18521.72    18869.82    363.44 o 
 -15   1   2    19597.50    20342.04    389.57 o 
 -13   1   2     2546.28     2490.06    104.67 o 
 -11   1   2    35921.43    35809.66    476.21 o 
  -9   1   2    93544.55    95660.84   1130.14 o 
  -7   1   2     5544.50     5936.68    122.72 o 
  -5   1   2        2.93       50.82     32.01 o 
  -3   1   2    79819.58    82850.29   1008.94 o 
  -1   1   2    43634.79    44774.06    724.27 o 
   1   1   2     8463.41     9427.30     98.57 o 
   3   1   2    12930.24    13604.35    201.85 o 
   5   1   2    67224.46    70141.95    871.00 o 
   7   1   2     2157.67     1982.86    100.89 o 
   9   1   2    30826.85    30499.04    429.92 o 
  11   1   2    29868.51    31131.56    451.46 o 
  13   1   2     1469.91     1495.83    104.08 o 
  15   1   2    33454.43    32262.24    548.06 o 
  17   1   2    16676.66    16259.63    405.23 o 
  19   1   2      128.11      387.81    122.70 o 
  21   1   2       10.80      -80.87    122.00 o 
  23   1   2    15500.06    15739.00    599.00 o 
 -24   2   2     1453.07     1875.96    410.29 o 
 -22   2   2      477.28      339.40    181.29 o 
 -20   2   2     7925.68     8056.93    683.59 o 
 -18   2   2     3681.51     3893.00    217.05 o 
 -16   2   2      206.54      267.13     86.66 o 
 -14   2   2       44.49      107.82     64.68 o 
 -12   2   2      103.96      142.19     57.56 o 
 -10   2   2     2996.47     2750.51    101.49 o 
  -8   2   2    25023.66    25346.97    369.41 o 
  -6   2   2    52181.71    55136.32    792.12 o 
  -4   2   2    41972.14    42459.95    501.33 o 
  -2   2   2    57372.19    58633.04    615.29 o 
   0   2   2    11028.98    11449.82    200.85 o 
   2   2   2     2311.81     2468.31     55.71 o 
   4   2   2    13857.98    14028.67    258.35 o 
   6   2   2    10222.67    11042.69    200.39 o 
   8   2   2     6601.89     7627.19    171.17 o 
  10   2   2       84.17       63.73     39.98 o 
  12   2   2     7448.07     7604.30    165.58 o 
  14   2   2    16686.91    16788.70    362.83 o 
  16   2   2      422.58      406.72     95.41 o 
  18   2   2      918.01      978.53    142.89 o 
  20   2   2      908.96      669.71    147.93 o 
  22   2   2     1673.02     1524.61    188.65 o 
  24   2   2     1733.07     1513.33    206.94 o 
 -23   3   2    19570.14    20808.13    641.19 o 
 -21   3   2      619.86      661.72    188.55 o 
 -19   3   2     1169.30     1342.52    186.46 o 
 -17   3   2    85043.05    85186.73   1452.41 o 
 -15   3   2       20.31      103.74     76.83 o 
 -13   3   2      442.15      384.79     77.72 o 
 -11   3   2     7930.64     7570.87    201.40 o 
  -9   3   2   105493.41   103499.68   1328.30 o 
  -7   3   2    39763.18    40790.99    654.81 o 
  -5   3   2    21616.84    23843.25    329.57 o 
  -3   3   2   162811.59   161207.78   1788.86 o 
  -1   3   2    50375.25    51679.85    591.75 o 
   1   3   2    70731.20    71707.79    962.17 o 
   3   3   2     1504.29     1753.54     62.23 o 
   5   3   2   150978.19   154197.22   2083.14 o 
   7   3   2    25082.83    25995.56    403.25 o 
   9   3   2    71715.36    73637.66   1034.86 o 
  11   3   2      363.82      519.36     64.88 o 
  13   3   2    15943.46    15617.69    284.79 o 
  15   3   2    66238.12    65140.37    894.14 o 
  17   3   2     1226.02     1213.77    111.97 o 
  19   3   2     7537.42     7774.98    262.35 o 
  21   3   2       17.89     -160.23    129.44 o 
  23   3   2    24101.64    24229.76    697.87 o 
 -22   4   2      674.50      838.27    198.69 o 
 -20   4   2    21333.71    22258.38    534.91 o 
 -18   4   2     2799.23     2695.66    217.08 o 
 -16   4   2     5973.77     5631.50    421.72 o 
 -14   4   2    28509.09    27990.29    440.22 o 
 -12   4   2    43663.03    43274.21    611.34 o 
 -10   4   2       91.82      132.68     66.84 o 
  -8   4   2    18990.45    17453.11    381.38 o 
  -6   4   2   145516.30   147334.28   1806.81 o 
  -4   4   2      325.64      331.77     30.05 o 
  -2   4   2     8163.11     7861.66    112.11 o 
   0   4   2    41851.84    41869.82    533.28 o 
   2   4   2    36504.62    36339.72    837.65 o 
   4   4   2    50517.93    51214.16    797.93 o 
   6   4   2    99370.79   100469.20   3010.13 o 
   8   4   2    65321.71    67323.32   1068.52 o 
  10   4   2     4110.21     4502.04    215.65 o 
  12   4   2    29564.10    29803.96    492.63 o 
  14   4   2    28676.81    27814.02    445.90 o 
  16   4   2     3754.31     3703.68    158.26 o 
  18   4   2    15393.44    15807.81    356.65 o 
  20   4   2    31100.49    32719.76    809.87 o 
  22   4   2     1177.87     1415.86    226.67 o 
 -23   5   2     3009.91     3373.70    302.58 o 
 -21   5   2     4067.27     3990.32    253.84 o 
 -19   5   2    10082.55    10005.02    381.44 o 
 -17   5   2      750.46      822.35    154.91 o 
 -15   5   2    14847.04    14640.20    385.81 o 
 -13   5   2       24.43       40.62     60.21 o 
 -11   5   2    40341.30    39231.44    559.72 o 
  -9   5   2     4580.47     4842.90    197.33 o 
  -7   5   2    49196.13    50532.35    673.02 o 
  -5   5   2    83492.45    83275.33    962.10 o 
  -3   5   2      964.49      910.52     43.01 o 
  -1   5   2       14.22      122.60     35.45 o 
   1   5   2    20715.21    23082.18    420.69 o 
   3   5   2   111372.33   111659.26   2222.97 o 
   5   5   2     4117.02     4861.43    160.16 o 
   7   5   2     4825.18     5459.87    139.39 o 
   9   5   2    27455.61    28416.97    516.86 o 
  11   5   2    43227.30    42934.83   1181.95 o 
  13   5   2    10168.20     9368.20    272.85 o 
  15   5   2      130.86      149.61     87.91 o 
  17   5   2    12765.58    13835.47    325.63 o 
  19   5   2     3641.92     3713.14    227.96 o 
  21   5   2    10451.04    10990.10    440.83 o 
  23   5   2      753.12      625.34    282.08 o 
 -22   6   2      705.38      430.62    169.46 o 
 -20   6   2     7528.98     7825.60    378.54 o 
 -18   6   2     9369.53     8990.12    363.54 o 
 -16   6   2      897.12      540.71    140.77 o 
 -14   6   2     7780.13     7809.78    451.70 o 
 -12   6   2      110.76       61.19     60.27 o 
 -10   6   2     4886.57     4655.92    177.84 o 
  -8   6   2    19173.12    18017.25    386.58 o 
  -6   6   2    20522.84    18964.20    267.79 o 
  -4   6   2     1216.21     1166.22     56.67 o 
  -2   6   2     6043.64     6452.79    114.89 o 
   0   6   2     4723.53     5206.69    113.12 o 
   2   6   2     4656.42     4162.48    131.05 o 
   4   6   2    89503.99    93032.66   1398.19 o 
   6   6   2      201.47      188.68     61.19 o 
   8   6   2       69.97       43.86     45.90 o 
  10   6   2    12270.02    12531.19    311.28 o 
  12   6   2     6836.44     6317.02    346.21 o 
  14   6   2    15731.27    15681.64    372.52 o 
  16   6   2     7634.51     7821.29    239.88 o 
  18   6   2     3079.76     3070.61    211.65 o 
  20   6   2      927.76      942.95    210.09 o 
  22   6   2     5209.54     5373.90    500.01 o 
 -21   7   2     1615.68     1550.05    220.49 o 
 -19   7   2     2479.77     2747.57    250.65 o 
 -17   7   2    20327.82    18919.37    537.25 o 
 -15   7   2    23443.71    22750.09    584.54 o 
 -13   7   2      150.76      163.63    121.33 o 
 -11   7   2    13610.07    13155.10    378.97 o 
  -9   7   2    23927.38    24204.55    451.67 o 
  -7   7   2     1945.16     1942.78    101.33 o 
  -5   7   2    11565.12    11372.77    192.89 o 
  -3   7   2    51673.41    51480.07    614.52 o 
  -1   7   2    15362.74    15969.31    269.09 o 
   1   7   2     9315.70     9324.12    280.64 o 
   3   7   2    79966.21    81138.42   1471.24 o 
   5   7   2    30257.53    29292.52   1734.55 o 
   7   7   2    13963.65    13248.50    323.05 o 
   9   7   2    11104.14    10703.54    267.25 o 
  11   7   2    18204.74    18426.98    395.90 o 
  13   7   2      144.04      173.64     97.12 o 
  15   7   2     5116.38     5817.71    303.83 o 
  17   7   2    14632.60    14764.86    405.48 o 
  19   7   2     3024.31     2966.90    227.04 o 
  21   7   2     6116.76     5804.55    380.02 o 
 -20   8   2     7427.03     7730.44    394.55 o 
 -18   8   2    30639.66    31732.35   1366.77 o 
 -16   8   2    15090.56    14802.71    457.66 o 
 -14   8   2    16965.38    16530.01    476.31 o 
 -12   8   2     5807.91     5426.99    266.75 o 
 -10   8   2     6990.74     7030.45    266.78 o 
  -8   8   2    73320.29    71224.88   1165.07 o 
  -6   8   2     1879.16     1947.70     91.51 o 
  -4   8   2    36153.41    34957.60    444.08 o 
  -2   8   2    30668.13    30943.38    430.98 o 
   0   8   2   160532.81   160569.34   1942.49 o 
   2   8   2     1820.18     1685.94    103.76 o 
   4   8   2      277.81      258.82     67.60 o 
   6   8   2   101558.58    97425.18   2677.68 o 
   8   8   2    17050.90    16641.19    287.21 o 
  10   8   2     4717.39     4933.54    198.59 o 
  12   8   2     2276.04     2287.40    153.16 o 
  14   8   2    49844.78    50281.60    895.38 o 
  16   8   2     1661.03     1490.87    230.74 o 
  18   8   2     6885.09     6884.96    306.95 o 
  20   8   2    11328.98    11148.52    390.14 o 
 -19   9   2     8468.79     8589.02    410.88 o 
 -17   9   2     1658.77     1747.47    219.79 o 
 -15   9   2     8319.88     8543.47    383.06 o 
 -13   9   2     3565.14     3187.66    222.20 o 
 -11   9   2    12440.46    12902.78    391.39 o 
  -9   9   2      408.67      311.07    110.39 o 
  -7   9   2     2566.33     2184.18     96.81 o 
  -5   9   2    23169.56    22414.40    317.25 o 
  -3   9   2    22470.36    22420.76    340.22 o 
  -1   9   2      462.89      370.16     53.29 o 
   1   9   2      707.12     1057.78     99.59 o 
   3   9   2    42423.00    41009.93    928.15 o 
   5   9   2     3913.91     3760.58    362.18 o 
   7   9   2      927.27     1006.50     93.26 o 
   9   9   2     2644.43     2786.89    135.47 o 
  11   9   2    15891.98    16815.61    699.10 o 
  13   9   2    10011.53     9143.91    282.62 o 
  15   9   2       34.95       95.68    142.17 o 
  17   9   2     8717.01     8601.30    390.96 o 
  19   9   2      916.40     1148.29    184.09 o 
 -18  10   2     1134.79      876.14    196.49 o 
 -16  10   2      576.22      703.57    173.63 o 
 -14  10   2      197.26      283.14    241.21 o 
 -12  10   2      199.13      155.59    127.26 o 
 -10  10   2      575.37      359.64    119.25 o 
  -8  10   2       34.19      -22.85     98.35 o 
  -6  10   2      830.08      722.62     76.16 o 
  -4  10   2      819.23      871.10     75.50 o 
  -2  10   2      731.98      873.75    104.81 o 
   0  10   2     7531.61     7394.07    175.87 o 
   2  10   2       28.95       85.89     56.70 o 
   4  10   2       97.95      149.42     74.04 o 
   6  10   2      203.62      215.47    104.82 o 
   8  10   2     1958.11     1860.94    172.57 o 
  10  10   2      292.25      576.01     96.58 o 
  12  10   2      196.42      403.84    139.69 o 
  14  10   2     7905.20     8140.44    367.02 o 
  16  10   2      202.81      333.40    184.27 o 
  18  10   2     2643.53     3010.01    272.68 o 
 -17  11   2      972.87      652.40    188.20 o 
 -15  11   2    16276.64    15965.54    498.40 o 
 -13  11   2       24.36      205.57    141.34 o 
 -11  11   2    22653.46    23440.41    591.83 o 
  -9  11   2      834.91      914.09    122.49 o 
  -7  11   2    19131.79    18025.93    405.41 o 
  -5  11   2    58975.89    57685.22    777.26 o 
  -3  11   2    24865.51    24109.45    498.36 o 
  -1  11   2     1098.44     1205.49     81.00 o 
   1  11   2     1299.29     1426.04     86.09 o 
   3  11   2    63541.14    62528.26    847.43 o 
   5  11   2       67.06       10.78     72.61 o 
   7  11   2     2016.32     1910.01    140.80 o 
   9  11   2    10735.27    11289.66    272.89 o 
  11  11   2    37522.42    36928.98    844.40 o 
  13  11   2     8771.74     8251.85    358.28 o 
  15  11   2     1450.16     1276.36    203.44 o 
  17  11   2    19605.15    19961.27    603.65 o 
 -16  12   2     4151.09     4243.77    297.02 o 
 -14  12   2     8921.88     9022.39    375.15 o 
 -12  12   2    10677.14    10982.44    777.58 o 
 -10  12   2     3405.10     3789.41    228.58 o 
  -8  12   2    27278.43    26979.40    651.46 o 
  -6  12   2    18528.92    18282.62    419.08 o 
  -4  12   2      606.58      701.56     98.48 o 
  -2  12   2    14401.67    14195.77    247.62 o 
   0  12   2    29327.69    29517.85    510.09 o 
   2  12   2      227.02      196.99     80.94 o 
   4  12   2      126.90       87.24     77.34 o 
   6  12   2    42011.74    41776.65    899.20 o 
   8  12   2    26291.06    25381.56    567.60 o 
  10  12   2     2104.44     2136.46    205.35 o 
  12  12   2     7738.97     7406.66    344.09 o 
  14  12   2    18415.73    18211.40    715.26 o 
  16  12   2      549.82      811.77    200.41 o 
 -15  13   2       43.93      189.56    209.49 o 
 -13  13   2       56.96       71.40    247.34 o 
 -11  13   2     1059.69     1214.06    635.24 o 
  -9  13   2     6325.48     6874.72    446.21 o 
  -7  13   2      559.45      840.48    215.04 o 
  -5  13   2      307.36      456.66    141.83 o 
  -3  13   2     2644.34     2528.40    131.38 o 
  -1  13   2      161.39      159.69     78.41 o 
   1  13   2    13643.24    13247.45    285.30 o 
   3  13   2     4500.08     4694.88    181.08 o 
   5  13   2     6006.10     5624.39    242.94 o 
   7  13   2     2065.07     2056.92    162.11 o 
   9  13   2     5349.79     5097.19    366.68 o 
  11  13   2      124.47      378.15    387.91 o 
  13  13   2     5554.43     6550.40    374.43 o 
  15  13   2      818.55     1052.30    208.48 o 
 -14  14   2      481.24      442.82    229.52 o 
 -12  14   2     1480.87     1633.86    275.23 o 
 -10  14   2     3637.33     3909.91    362.55 o 
  -8  14   2    12011.15    10629.07    529.55 o 
  -6  14   2     2388.40     2452.28    234.93 o 
  -4  14   2     3550.62     3646.15    201.23 o 
  -2  14   2       65.18       90.12     82.26 o 
   0  14   2     8078.99     8631.49    271.41 o 
   2  14   2     6703.18     7091.36    220.02 o 
   4  14   2     2232.63     2509.71    158.83 o 
   6  14   2     8420.47     8324.13    254.61 o 
   8  14   2      425.87      266.59    161.45 o 
  10  14   2      530.30      539.51    223.58 o 
  12  14   2      797.25      810.21    243.54 o 
  14  14   2    13319.39    14616.82    642.70 o 
 -11  15   2    13982.36    13972.71    640.60 o 
  -9  15   2     7940.26     8314.04    521.26 o 
  -7  15   2     3093.43     3368.89    423.50 o 
  -5  15   2     3662.33     4641.41    301.03 o 
  -3  15   2    12074.58    11987.38    383.06 o 
  -1  15   2     1406.43     1531.38    152.65 o 
   1  15   2     4033.27     4390.15    191.91 o 
   3  15   2    23156.52    23726.00    465.33 o 
   5  15   2     1799.28     1700.13    174.61 o 
   7  15   2      375.99      437.56    169.68 o 
   9  15   2     4271.45     4166.16    295.13 o 
  11  15   2    11272.54    11410.34    570.73 o 
  -8  16   2     2128.73     2232.02    330.89 o 
  -6  16   2    17581.94    18450.95    727.58 o 
  -4  16   2      192.85     -229.22    152.81 o 
  -2  16   2     3115.13     3167.56    242.67 o 
   0  16   2    10844.84    11557.94    581.99 o 
   2  16   2    20826.06    20940.50    503.43 o 
   4  16   2     4553.46     4305.15    381.18 o 
   6  16   2     2872.39     3104.13    412.82 o 
   8  16   2     3492.71     3100.94    777.60 o 
  -3  17   2     2561.46     3131.13    319.45 o 
  -1  17   2     2584.74     2948.20    242.09 o 
   1  17   2     5358.57     5418.29    569.14 o 
   3  17   2      141.76      281.22    227.79 o 
 -23   1   3     1254.48      903.88    212.15 o 
 -21   1   3    19042.81    18370.15    562.23 o 
 -19   1   3    10987.22    11488.13    347.93 o 
 -17   1   3    18079.56    18781.01    357.89 o 
 -15   1   3      685.23      666.10     79.47 o 
 -13   1   3     2109.73     2214.34    102.67 o 
 -11   1   3    48673.03    46639.19    646.08 o 
  -9   1   3     5997.28     6548.98    157.70 o 
  -7   1   3     6879.55     6988.05    152.43 o 
  -5   1   3     8659.41     8543.00    145.94 o 
  -3   1   3   342759.00   342720.97   3784.45 o 
  -1   1   3    10866.71    10519.27    161.67 o 
   1   1   3     6172.37     6183.72    101.17 o 
   3   1   3    47242.95    48836.65    659.44 o 
   5   1   3     8368.88     8099.32    507.13 o 
   7   1   3    22178.33    21242.83    334.18 o 
   9   1   3      588.87      887.27     58.26 o 
  11   1   3    92435.88    93370.13   1201.25 o 
  13   1   3    13222.22    13550.86    248.87 o 
  15   1   3    41547.98    40723.62    663.14 o 
  17   1   3    10083.22     9902.30    304.03 o 
  19   1   3    20834.90    20616.58    491.13 o 
  21   1   3    20865.05    20385.55    513.51 o 
  23   1   3     1573.48     1231.84    190.31 o 
 -24   2   3     6659.06     6522.32    390.09 o 
 -22   2   3     6979.71     7372.72    389.55 o 
 -20   2   3    13835.23    13620.68    466.60 o 
 -18   2   3    31694.71    31768.92    592.08 o 
 -16   2   3      262.84      150.30     75.80 o 
 -14   2   3    86441.69    85999.77   1150.61 o 
 -12   2   3    23149.84    23910.92    381.83 o 
 -10   2   3     8387.23     8496.55    177.95 o 
  -8   2   3    68823.70    66664.48    874.57 o 
  -6   2   3   118243.72   117552.45   1602.51 o 
  -4   2   3    17684.88    18969.95    297.93 o 
  -2   2   3    28296.17    30020.06    495.90 o 
   0   2   3   241220.00   241131.41   3532.74 o 
   2   2   3    78432.37    82895.63    871.42 o 
   4   2   3     7035.13     7003.84    105.44 o 
   6   2   3    79684.58    84662.40   1271.37 o 
   8   2   3   169313.81   179082.22   2224.70 o 
  10   2   3    28365.76    27920.70    469.60 o 
  12   2   3    17405.95    17582.09    290.66 o 
  14   2   3    51973.08    52606.40    814.36 o 
  16   2   3    17906.45    17242.12    359.32 o 
  18   2   3    19491.71    19745.99    689.86 o 
  20   2   3     5202.07     5295.12    268.85 o 
  22   2   3    18381.81    17726.09    426.08 o 
 -23   3   3     2510.24     3049.51    286.96 o 
 -21   3   3      238.15      400.50    174.93 o 
 -19   3   3     4173.19     4078.54    215.94 o 
 -17   3   3    25652.53    26266.26    896.86 o 
 -15   3   3     4765.23     4412.98    158.15 o 
 -13   3   3     8560.57     8078.04    192.58 o 
 -11   3   3    21407.45    21455.45    376.59 o 
  -9   3   3    24555.28    23295.31    358.18 o 
  -7   3   3     4097.48     4332.20     95.83 o 
  -5   3   3     1444.79     1067.66     65.63 o 
  -3   3   3     3703.80     4253.85     77.51 o 
  -1   3   3     2650.46     3194.88     67.08 o 
   1   3   3    41552.41    42657.26    590.97 o 
   3   3   3    54367.83    56603.36    706.58 o 
   5   3   3    27232.00    30559.38    439.79 o 
   7   3   3     4794.48     5136.70    129.68 o 
   9   3   3    64489.12    64995.75    846.79 o 
  11   3   3     9008.74     9873.68    213.03 o 
  13   3   3        7.03       58.87     64.99 o 
  15   3   3     3361.00     3074.51    139.53 o 
  17   3   3     7926.09     7978.11    217.93 o 
  19   3   3      278.59      380.54    111.37 o 
  21   3   3     1591.61     1981.34    307.39 o 
  23   3   3    13821.85    14273.06    440.66 o 
 -22   4   3     3881.38     4299.03    317.91 o 
 -20   4   3     7101.22     7178.78    401.12 o 
 -18   4   3     5012.27     4713.17    250.59 o 
 -16   4   3      870.19      918.99    137.75 o 
 -14   4   3    17787.89    17914.44    322.87 o 
 -12   4   3     7520.77     7091.12    168.65 o 
 -10   4   3    26799.36    26315.42    393.32 o 
  -8   4   3    30025.08    31528.30    489.16 o 
  -6   4   3     4995.87     5197.61    111.08 o 
  -4   4   3     1135.38     1122.26     39.24 o 
  -2   4   3    16331.44    16056.48    234.51 o 
   0   4   3   117008.67   116319.03   1546.53 o 
   2   4   3    23854.13    24899.09    371.28 o 
   4   4   3     1375.84     1607.58     67.33 o 
   6   4   3      601.87      388.74     79.62 o 
   8   4   3    48031.50    49835.32    726.72 o 
  10   4   3    24228.60    23808.96    675.25 o 
  12   4   3    11490.25    11770.41    235.61 o 
  14   4   3     2730.61     2641.23    128.65 o 
  16   4   3      264.17      313.33     86.14 o 
  18   4   3    14332.10    14432.60    311.20 o 
  20   4   3     7210.66     8031.81    326.80 o 
  22   4   3     4536.33     4006.58    305.05 o 
 -23   5   3     7595.24     7724.84    808.09 o 
 -21   5   3      611.64      440.22    174.55 o 
 -19   5   3    15054.53    14739.69    467.17 o 
 -17   5   3    11999.87    11379.06    533.70 o 
 -15   5   3     3312.50     3385.23    201.29 o 
 -13   5   3     3232.61     3473.49    157.99 o 
 -11   5   3    42277.60    42089.80    593.12 o 
  -9   5   3    26144.04    26968.50    440.58 o 
  -7   5   3     4364.31     4963.48    167.38 o 
  -5   5   3    26640.70    27712.38    350.75 o 
  -3   5   3    78481.48    76706.40    823.38 o 
  -1   5   3    12883.78    13664.42    263.49 o 
   1   5   3    18236.53    19580.97    299.84 o 
   3   5   3    96419.24   101141.56   1363.86 o 
   5   5   3    18632.19    20001.74    318.23 o 
   7   5   3    38189.41    38131.93    627.77 o 
   9   5   3     3220.89     3179.58    146.28 o 
  11   5   3    28542.71    27713.65    957.48 o 
  13   5   3      590.64      617.33     89.19 o 
  15   5   3    17315.30    16740.49    352.12 o 
  17   5   3     9260.83     9523.70    265.77 o 
  19   5   3     2403.27     2175.03    162.87 o 
  21   5   3    28480.69    29172.10    770.31 o 
  23   5   3     5756.57     5794.50    367.69 o 
 -22   6   3     3271.10     3352.44    318.47 o 
 -20   6   3    30056.58    29888.08    759.99 o 
 -18   6   3     2327.85     2241.09    217.84 o 
 -16   6   3     1031.79      967.07    150.62 o 
 -14   6   3    18036.59    18070.58    437.55 o 
 -12   6   3    58937.18    57733.06    894.84 o 
 -10   6   3      232.48      210.63     58.56 o 
  -8   6   3    40825.75    42090.60    582.69 o 
  -6   6   3    79053.38    78451.27    919.78 o 
  -4   6   3    16950.94    16123.04    241.78 o 
  -2   6   3    65792.07    62825.92    688.82 o 
   0   6   3    28162.63    26467.10    446.73 o 
   2   6   3    53911.11    54317.73   1273.94 o 
   4   6   3    15857.09    15653.35    269.83 o 
   6   6   3    75579.04    77533.94   1072.57 o 
   8   6   3    12308.77    12981.52    222.31 o 
  10   6   3     4925.32     4626.69    182.60 o 
  12   6   3    30404.41    30451.25    579.30 o 
  14   6   3    23066.38    23331.37    440.30 o 
  16   6   3      665.57      646.59    111.02 o 
  18   6   3     5384.82     5751.82    235.25 o 
  20   6   3    29863.14    29763.04   1303.72 o 
  22   6   3      755.77      963.89    215.56 o 
 -21   7   3     1372.37     1615.39    224.47 o 
 -19   7   3      856.06     1005.39    190.29 o 
 -17   7   3    13100.35    12665.94    471.37 o 
 -15   7   3    14835.16    14374.32    502.53 o 
 -13   7   3    21928.73    21253.51    540.59 o 
 -11   7   3      192.56      170.29     97.39 o 
  -9   7   3    43150.23    41518.72    648.86 o 
  -7   7   3    13955.69    13851.60    217.16 o 
  -5   7   3    32886.14    31392.22    381.31 o 
  -3   7   3     6513.84     6263.40    118.15 o 
  -1   7   3    67466.19    65680.30    910.66 o 
   1   7   3    43088.64    42526.89    867.35 o 
   3   7   3     4163.29     4502.12    212.21 o 
   5   7   3      839.95      769.24     69.81 o 
   7   7   3      160.96      163.85     53.66 o 
   9   7   3    80449.98    81393.63   1310.15 o 
  11   7   3     5358.80     4762.40    198.90 o 
  13   7   3     2053.23     1976.53    149.60 o 
  15   7   3     8143.60     7514.67    247.43 o 
  17   7   3    24292.51    25314.30    529.73 o 
  19   7   3     1475.84     1709.79    192.34 o 
  21   7   3     1781.36     1712.60    244.64 o 
 -20   8   3      114.28      131.15    240.62 o 
 -18   8   3      338.17      262.17    163.81 o 
 -16   8   3      703.96      553.70    160.49 o 
 -14   8   3     1455.00     1563.95    335.14 o 
 -12   8   3      296.04      304.34    121.35 o 
 -10   8   3      235.47      204.52    101.60 o 
  -8   8   3     4163.44     4006.60    129.18 o 
  -6   8   3     9655.82     9733.37    171.26 o 
  -4   8   3     3102.70     2756.93     89.16 o 
  -2   8   3     2514.48     2204.28    138.73 o 
   0   8   3     7295.60     6734.21    169.30 o 
   2   8   3       72.13      130.64     49.55 o 
   4   8   3      302.35      440.57     74.47 o 
   6   8   3       42.14       91.74     58.64 o 
   8   8   3     9803.11     9968.87    268.87 o 
  10   8   3     1004.63      689.78    107.27 o 
  12   8   3       52.84      123.74     98.62 o 
  14   8   3      491.91      765.65    163.45 o 
  16   8   3       93.33       33.51     79.85 o 
  18   8   3      824.32     1176.73    167.90 o 
  20   8   3      908.77      927.76    176.08 o 
 -19   9   3       11.69      -50.86    154.41 o 
 -17   9   3    14710.97    14475.83    470.60 o 
 -15   9   3    10155.72    11187.37    393.50 o 
 -13   9   3     7122.08     7530.21    366.61 o 
 -11   9   3     4063.35     3858.48    223.47 o 
  -9   9   3    18334.90    17683.14    452.61 o 
  -7   9   3     8712.07     8162.15    161.98 o 
  -5   9   3    49341.98    48184.75    596.99 o 
  -3   9   3    15728.25    15383.69    255.52 o 
  -1   9   3    35927.50    34877.30    448.27 o 
   1   9   3    55036.18    53685.59    775.07 o 
   3   9   3    12903.84    13232.49    526.25 o 
   5   9   3     3519.08     3388.44    158.21 o 
   7   9   3       40.60       78.83     72.07 o 
   9   9   3    40967.25    41372.76    746.42 o 
  11   9   3      318.38      374.12    132.53 o 
  13   9   3       63.37      195.49    105.50 o 
  15   9   3    23107.38    24645.94    650.30 o 
  17   9   3    22012.87    21489.14    528.10 o 
  19   9   3      928.39      945.11    204.60 o 
 -18  10   3     4539.40     4266.72    302.37 o 
 -16  10   3     2236.95     2135.59    275.90 o 
 -14  10   3     9169.86     9090.23    477.54 o 
 -12  10   3    44785.20    44563.07   1253.23 o 
 -10  10   3     9238.40     8784.78    328.37 o 
  -8  10   3      585.62      730.23     93.21 o 
  -6  10   3    50062.36    48741.89    614.35 o 
  -4  10   3    28216.36    27766.51    413.00 o 
  -2  10   3    64345.77    62854.16    822.85 o 
   0  10   3    22550.43    22128.65    343.67 o 
   2  10   3    19703.06    19573.73    345.27 o 
   4  10   3    12269.22    11992.04    441.04 o 
   6  10   3    33351.93    33142.27    551.33 o 
   8  10   3     3053.27     2897.37    167.21 o 
  10  10   3    28333.89    27953.88    628.17 o 
  12  10   3    42703.64    43114.23    802.88 o 
  14  10   3    17250.82    16965.44    514.83 o 
  16  10   3      511.10      749.02    205.11 o 
  18  10   3     2014.59     2065.09    278.72 o 
 -17  11   3     3287.42     3412.05    270.48 o 
 -15  11   3     5250.39     5363.03    514.18 o 
 -13  11   3      735.41      747.91    159.52 o 
 -11  11   3     8379.27     8236.42    283.88 o 
  -9  11   3     6312.56     6497.62    243.19 o 
  -7  11   3     1148.37      975.38    144.10 o 
  -5  11   3    11183.07    11153.92    318.93 o 
  -3  11   3    10922.67     9978.51    208.38 o 
  -1  11   3     6611.00     6453.82    228.65 o 
   1  11   3    16256.79    15902.18    699.10 o 
   3  11   3    12690.81    12501.29    334.62 o 
   5  11   3     1338.27     1401.53    116.88 o 
   7  11   3     1563.14     1338.13    242.96 o 
   9  11   3     5634.86     6095.14    225.02 o 
  11  11   3     4580.76     4697.46    228.72 o 
  13  11   3     2244.51     2312.38    227.07 o 
  15  11   3     6335.31     6719.98    530.36 o 
  17  11   3     3696.77     3710.37    298.40 o 
 -16  12   3       43.80      103.03    199.04 o 
 -14  12   3      143.94      153.66    133.78 o 
 -12  12   3    10752.30    10745.05    332.48 o 
 -10  12   3     2415.35     2948.23    227.22 o 
  -8  12   3      257.21      336.08    166.45 o 
  -6  12   3     2941.12     2602.52    209.70 o 
  -4  12   3     7725.30     7899.46    316.93 o 
  -2  12   3     7038.22     6508.64    204.37 o 
   0  12   3    12049.85    11759.13    271.91 o 
   2  12   3    15271.92    14694.60    311.05 o 
   4  12   3       24.09      -52.43     87.53 o 
   6  12   3     5139.67     4767.81    215.25 o 
   8  12   3       79.11      168.10     99.96 o 
  10  12   3     5074.84     5028.88    229.00 o 
  12  12   3    11820.08    12576.85    444.19 o 
  14  12   3        0.38      -70.31    156.39 o 
  16  12   3      418.82      611.20    203.41 o 
 -15  13   3     6045.83     6352.18    827.42 o 
 -13  13   3     4501.88     4728.94    398.77 o 
 -11  13   3     1061.84     1360.98    363.00 o 
  -9  13   3    32250.75    30869.17   1119.24 o 
  -7  13   3      363.22      437.11    147.58 o 
  -5  13   3    13784.85    14203.30   1064.42 o 
  -3  13   3     2497.06     2528.13    175.16 o 
  -1  13   3     5670.11     5466.52    244.87 o 
   1  13   3    16896.85    17292.76    380.48 o 
   3  13   3    14773.29    14219.96    376.81 o 
   5  13   3    10717.17    11390.94    323.07 o 
   7  13   3      307.99      319.37    105.57 o 
   9  13   3    46413.29    47532.09    865.64 o 
  11  13   3     1074.69     1588.95    352.32 o 
  13  13   3       61.74      -15.60    159.51 o 
  15  13   3     7884.13     8170.68    426.05 o 
 -14  14   3     3924.08     3745.75    389.09 o 
 -12  14   3     8900.77     8885.75    544.24 o 
 -10  14   3     1296.74     1472.25    268.96 o 
  -8  14   3    16300.42    17070.98   1062.30 o 
  -6  14   3    12906.23    12640.57    443.85 o 
  -4  14   3      417.14      231.74    122.71 o 
  -2  14   3     5837.21     6469.97    264.45 o 
   0  14   3    11394.05    11871.48    485.32 o 
   2  14   3    17834.95    17806.28    436.61 o 
   4  14   3       42.03      150.71    107.96 o 
   6  14   3    15723.46    15784.14    373.23 o 
   8  14   3    16817.40    17498.01    508.43 o 
  10  14   3      848.66      816.61    236.35 o 
  12  14   3     9353.27     8307.49    914.61 o 
  14  14   3     4620.70     5146.54    433.26 o 
 -11  15   3    15588.44    15848.07    679.71 o 
  -9  15   3      276.98      516.84    270.47 o 
  -7  15   3       13.89       35.63    200.03 o 
  -5  15   3     1751.09     1786.26    172.57 o 
  -3  15   3     8342.83     8602.66    380.54 o 
  -1  15   3     5111.18     5553.44    247.04 o 
   1  15   3    10388.02    10800.90    392.17 o 
   3  15   3     9633.80    10382.51    295.31 o 
   5  15   3     4243.60     4417.30    209.98 o 
   7  15   3     3679.05     4313.22    291.09 o 
   9  15   3       52.18       66.73    217.19 o 
  11  15   3     7455.07     8446.62    518.98 o 
  -8  16   3        1.80      361.75    444.85 o 
  -6  16   3     2404.47     2416.83    325.71 o 
  -4  16   3     3798.10     3666.08    265.14 o 
  -2  16   3      425.49      589.99    172.78 o 
   0  16   3      131.69       69.65    147.12 o 
   2  16   3     3357.73     3865.81    245.53 o 
   4  16   3      162.62      281.84    141.33 o 
   6  16   3     4376.30     4149.06    390.39 o 
   8  16   3       16.94       10.82    178.97 o 
  -3  17   3     8322.79     9769.39    441.38 o 
  -1  17   3       46.93     -114.63    154.42 o 
   1  17   3     3339.22     3326.42    282.86 o 
   3  17   3     6178.65     6947.65    732.49 o 
 -24   0   4      530.03      516.03    370.11 o 
 -22   0   4     3418.03     3590.82    519.58 o 
 -20   0   4    21734.03    20566.28   1032.05 o 
 -18   0   4    31045.29    32161.95    754.09 o 
 -16   0   4    26834.33    26888.02    553.93 o 
 -14   0   4      700.99      662.84    115.66 o 
 -12   0   4    48626.06    47158.64    940.24 o 
 -10   0   4    11247.29    10706.33    292.44 o 
  -8   0   4    52097.00    49782.92   1173.76 o 
  -6   0   4     5300.68     5513.52    156.00 o 
  -4   0   4   309520.50   312280.34   4591.74 o 
  -2   0   4   118179.96   114193.79   2303.81 o 
   0   0   4    21157.01    21954.38    562.29 o 
   2   0   4    33251.69    33259.35    914.61 o 
   4   0   4     3003.84     3036.90    254.45 o 
   6   0   4   154038.84   153521.44   3232.67 o 
   8   0   4      188.52       67.62    106.76 o 
  10   0   4     1123.14     1048.81     99.42 o 
  12   0   4    32633.03    32302.89    668.68 o 
  14   0   4   122989.34   124655.41   2842.26 o 
  16   0   4      277.62      143.30    161.93 o 
  18   0   4     2131.15     1636.40    226.97 o 
  20   0   4    37405.26    36750.98   1055.00 o 
  22   0   4     3085.42     3597.09    344.31 o 
 -23   1   4    12526.92    12319.14    605.11 o 
 -21   1   4       87.72      271.03    167.17 o 
 -19   1   4     4488.69     4463.02    226.37 o 
 -17   1   4    15920.06    15896.65    321.64 o 
 -15   1   4    13134.83    13140.29    269.29 o 
 -13   1   4     9200.33     8859.87    202.58 o 
 -11   1   4    18869.97    18383.21    336.82 o 
  -9   1   4     4816.67     4588.63    136.89 o 
  -7   1   4     2673.69     2930.09     90.29 o 
  -5   1   4     9835.88     8927.74    122.64 o 
  -3   1   4    11485.21    11090.99    149.54 o 
  -1   1   4       63.27      310.91     74.39 o 
   1   1   4    50026.33    51830.30    795.03 o 
   3   1   4   143354.30   150070.81   1978.69 o 
   5   1   4     1199.08     1332.69     83.21 o 
   7   1   4     4992.96     5705.89    152.74 o 
   9   1   4    31393.15    30684.25    434.73 o 
  11   1   4    12569.45    12076.18    218.60 o 
  13   1   4      450.07      447.15     86.29 o 
  15   1   4     2453.38     2376.62    134.78 o 
  17   1   4    16262.49    15782.54    397.64 o 
  19   1   4       30.13      -18.02    114.34 o 
  21   1   4      985.08     1000.68    190.76 o 
  23   1   4     5629.60     6046.80    340.96 o 
 -22   2   4     5746.60     6569.98    374.08 o 
 -20   2   4       15.76       92.39    121.46 o 
 -18   2   4     1507.61     1678.36    169.92 o 
 -16   2   4     2131.21     2288.27    128.83 o 
 -14   2   4      631.12      738.06     82.20 o 
 -12   2   4     1044.23      805.37     77.23 o 
 -10   2   4      781.06     1007.20     74.34 o 
  -8   2   4     4412.58     4265.65    125.85 o 
  -6   2   4      117.96       25.08     41.27 o 
  -4   2   4    34698.12    35592.32    469.95 o 
  -2   2   4      151.00      104.27     26.58 o 
   0   2   4      200.29      278.21     40.40 o 
   2   2   4    14812.61    15717.73    187.52 o 
   4   2   4    39600.87    42355.68    497.74 o 
   6   2   4    22530.96    22228.92    344.52 o 
   8   2   4    13430.15    14281.90    316.69 o 
  10   2   4      293.42      230.05     63.05 o 
  12   2   4      103.88      148.21     70.01 o 
  14   2   4     8000.63     7726.85    215.44 o 
  16   2   4     2512.18     2356.66    144.36 o 
  18   2   4     4131.00     4321.24    230.55 o 
  20   2   4     2135.07     2089.67    168.30 o 
  22   2   4       14.82      107.95    130.91 o 
 -23   3   4    15505.72    15783.40    541.05 o 
 -21   3   4       88.13       55.63    142.62 o 
 -19   3   4     9605.90     9882.58    340.38 o 
 -17   3   4     1787.63     1952.66    173.32 o 
 -15   3   4    61028.96    61343.13    866.28 o 
 -13   3   4    28268.94    27573.77    439.06 o 
 -11   3   4    10229.25    10345.41    211.93 o 
  -9   3   4    27564.73    26476.37    399.67 o 
  -7   3   4     1643.33     1254.46     70.62 o 
  -5   3   4   227179.75   224377.50   2713.11 o 
  -3   3   4     9197.71     9761.25    158.90 o 
  -1   3   4    37192.18    35904.71    510.42 o 
   1   3   4    32613.95    32172.28    518.08 o 
   3   3   4    71838.25    74940.68    798.71 o 
   5   3   4      732.19      852.99     47.26 o 
   7   3   4     5774.20     5836.09    139.96 o 
   9   3   4    88944.31    91519.49   1401.13 o 
  11   3   4     5836.02     5424.19    149.11 o 
  13   3   4    11901.42    11922.95    290.34 o 
  15   3   4       71.04      106.28     71.14 o 
  17   3   4    48103.92    48033.69    708.86 o 
  19   3   4     2536.80     2505.53    172.72 o 
  21   3   4     2798.57     2891.63    219.77 o 
  23   3   4     4763.79     4678.29    286.51 o 
 -22   4   4     5347.89     4712.34    674.29 o 
 -20   4   4    32464.35    32387.27    705.50 o 
 -18   4   4     6446.70     6449.88    285.08 o 
 -16   4   4     2651.49     2745.53    189.51 o 
 -14   4   4    17663.62    17574.58    335.82 o 
 -12   4   4    39980.56    39271.86    520.29 o 
 -10   4   4     4641.08     4710.40    122.65 o 
  -8   4   4    40644.97    40083.84    616.11 o 
  -6   4   4    72748.58    71703.09   1014.17 o 
  -4   4   4     3201.19     2893.44     89.15 o 
  -2   4   4    53325.13    50932.28    648.23 o 
   0   4   4   105496.66   105675.09   1597.11 o 
   2   4   4    21969.71    22123.43    427.59 o 
   4   4   4     5534.48     5633.18    105.41 o 
   6   4   4   123865.86   129055.52   1456.93 o 
   8   4   4    24994.73    25627.84    407.52 o 
  10   4   4      610.61      798.68     71.74 o 
  12   4   4    35310.45    35018.48    529.98 o 
  14   4   4    42707.02    42450.53    621.28 o 
  16   4   4      603.30      545.87     94.18 o 
  18   4   4    20815.47    20349.91    426.08 o 
  20   4   4    28571.52    28458.75    660.96 o 
  22   4   4      634.22      909.10    206.90 o 
 -23   5   4     2090.89     2215.10    263.53 o 
 -21   5   4     5263.24     5144.88    324.62 o 
 -19   5   4     4404.10     4329.13    259.71 o 
 -17   5   4    28164.38    29007.29    631.07 o 
 -15   5   4      215.28      256.84    110.94 o 
 -13   5   4     2197.67     2093.03    129.91 o 
 -11   5   4    21577.75    20764.54    395.43 o 
  -9   5   4    29185.08    27792.26    406.63 o 
  -7   5   4      245.58      215.15     74.90 o 
  -5   5   4     1235.55     1154.04     54.23 o 
  -3   5   4    79355.59    75933.57    877.71 o 
  -1   5   4       75.84      102.56     44.78 o 
   1   5   4    49630.11    51849.64    735.30 o 
   3   5   4    10693.34    11557.67    212.06 o 
   5   5   4    59797.99    60128.91    840.98 o 
   7   5   4    54156.75    55044.10    875.87 o 
   9   5   4      267.35      318.43     68.61 o 
  11   5   4    20107.50    21510.31    391.64 o 
  13   5   4    10209.82    10215.15    250.05 o 
  15   5   4    32678.27    33626.24    582.57 o 
  17   5   4      941.70     1009.28    125.72 o 
  19   5   4     3520.07     4029.94    234.99 o 
  21   5   4     8257.88     8678.42    413.12 o 
 -22   6   4     1812.76     2008.20    241.81 o 
 -20   6   4       42.86       97.61    161.90 o 
 -18   6   4     5858.67     6112.04    298.85 o 
 -16   6   4     8824.20     8954.31    428.80 o 
 -14   6   4     4988.24     5014.53    240.25 o 
 -12   6   4    12780.21    11974.27    279.41 o 
 -10   6   4      105.43       57.52     80.55 o 
  -8   6   4     3624.44     3714.99    156.24 o 
  -6   6   4     2708.20     2408.68     72.75 o 
  -4   6   4    37481.14    35887.29    451.32 o 
  -2   6   4    42528.89    43112.13    573.25 o 
   0   6   4        5.50       59.78     39.10 o 
   2   6   4      146.33      322.49     56.05 o 
   4   6   4    12180.71    13324.55    268.67 o 
   6   6   4    13962.34    14009.69    253.42 o 
   8   6   4     1187.82     1205.26     96.01 o 
  10   6   4     6806.65     6391.89    292.71 o 
  12   6   4      186.80      118.88     79.21 o 
  14   6   4    10282.32    10872.72    374.98 o 
  16   6   4    20672.07    21003.31    427.70 o 
  18   6   4     1037.68     1147.62    137.43 o 
  20   6   4     3701.44     3646.05    357.74 o 
  22   6   4      959.35      926.65    430.83 o 
 -21   7   4     2409.31     2479.64    256.62 o 
 -19   7   4     3364.92     3331.84    266.55 o 
 -17   7   4    21181.23    20802.39    571.14 o 
 -15   7   4     9540.63     9596.07    328.30 o 
 -13   7   4      967.87     1186.00    141.82 o 
 -11   7   4    36008.56    36444.59    701.45 o 
  -9   7   4    42723.09    42663.98    754.09 o 
  -7   7   4       14.02       79.94     46.59 o 
  -5   7   4    37409.10    36791.68    435.85 o 
  -3   7   4    51609.88    50791.69    619.58 o 
  -1   7   4      773.65      772.59     63.21 o 
   1   7   4    17959.45    18201.82    298.99 o 
   3   7   4    40833.26    43495.44    821.35 o 
   5   7   4    14859.48    14582.75    270.17 o 
   7   7   4     3108.25     3384.43    119.25 o 
   9   7   4    50898.79    52709.60    902.11 o 
  11   7   4    12331.16    11615.58    304.54 o 
  13   7   4      167.73      122.52     88.84 o 
  15   7   4    23590.22    23825.52    698.17 o 
  17   7   4     7414.67     7936.40    300.14 o 
  19   7   4        2.84      103.24    136.52 o 
  21   7   4     5061.86     5642.43    611.91 o 
 -20   8   4     9215.11     9120.83    426.17 o 
 -18   8   4     3835.23     4089.14    466.40 o 
 -16   8   4     1322.02     1616.88    194.63 o 
 -14   8   4    63634.81    66041.45   1326.43 o 
 -12   8   4     6573.98     6272.02    256.55 o 
 -10   8   4       11.10      151.91     94.19 o 
  -8   8   4    21223.99    20608.68    354.91 o 
  -6   8   4   154597.08   149737.64   1599.83 o 
  -4   8   4     1931.50     1844.92     91.99 o 
  -2   8   4    10240.22    10235.64    204.61 o 
   0   8   4    68648.25    65025.88   1016.35 o 
   2   8   4    22034.68    21951.89    357.20 o 
   4   8   4    33679.25    33875.54    587.00 o 
   6   8   4      374.11      438.70     71.14 o 
   8   8   4   105397.57   107890.63   1511.71 o 
  10   8   4     9874.61     9906.21    281.78 o 
  12   8   4    68126.21    67614.06   1148.76 o 
  14   8   4     7935.01     8047.25    440.82 o 
  16   8   4     5378.26     5395.27    228.91 o 
  18   8   4    35207.08    35290.37    866.63 o 
  20   8   4     5886.62     5906.11    362.14 o 
 -19   9   4       48.29     -140.39    156.26 o 
 -17   9   4    13674.21    13369.85    454.57 o 
 -15   9   4       38.26      -83.82    132.41 o 
 -13   9   4     2505.40     2694.51    212.82 o 
 -11   9   4     8483.85     8508.84    469.68 o 
  -9   9   4    12175.35    11741.55    269.94 o 
  -7   9   4     3248.13     3504.57    154.01 o 
  -5   9   4     3825.46     3660.72    107.98 o 
  -3   9   4    71726.45    69288.40    980.48 o 
  -1   9   4      150.96      112.95     50.33 o 
   1   9   4     3173.72     3050.83    118.96 o 
   3   9   4       44.93      112.16     69.21 o 
   5   9   4    19087.61    19228.70    386.79 o 
   7   9   4     4566.94     4417.43    177.35 o 
   9   9   4     6270.79     5986.52    196.29 o 
  11   9   4    11643.05    11019.89    312.83 o 
  13   9   4      236.77      204.98    110.61 o 
  15   9   4    27778.39    27900.51    596.17 o 
  17   9   4       98.21      129.14    162.79 o 
  19   9   4     4067.76     4009.94    315.01 o 
 -18  10   4      558.52      699.74    221.13 o 
 -16  10   4     1452.80     1234.59    196.60 o 
 -14  10   4      447.95      355.62    147.11 o 
 -12  10   4       41.93       40.80    102.21 o 
 -10  10   4      399.48      430.60    107.42 o 
  -8  10   4     1850.86     1799.50    123.39 o 
  -6  10   4     8282.00     7872.00    206.21 o 
  -4  10   4      165.18      305.29     69.39 o 
  -2  10   4      908.62      807.64    103.90 o 
   0  10   4     2154.79     1879.02    112.34 o 
   2  10   4     3870.37     3305.41    160.61 o 
   4  10   4     1128.40      934.01    105.23 o 
   6  10   4       40.45       51.16     92.71 o 
   8  10   4      170.88       12.43     92.03 o 
  10  10   4      748.29      625.12     96.36 o 
  12  10   4     7971.41     7597.53    274.01 o 
  14  10   4      242.54      244.54    129.60 o 
  16  10   4     3732.05     3860.85    375.69 o 
  18  10   4      517.63      532.42    222.80 o 
 -17  11   4    24868.63    26997.06    713.14 o 
 -15  11   4      328.82      516.89    140.36 o 
 -13  11   4     1110.92     1129.10    151.25 o 
 -11  11   4    28165.42    29642.86    837.79 o 
  -9  11   4    12505.94    12263.45    293.73 o 
  -7  11   4    10070.57    10072.25    290.22 o 
  -5  11   4       58.93       90.77    109.81 o 
  -3  11   4    61017.43    58570.83    982.58 o 
  -1  11   4      459.62      623.60     89.41 o 
   1  11   4     6194.90     5898.30    330.75 o 
   3  11   4     9950.72     9739.09    269.74 o 
   5  11   4    53150.73    54681.70    924.72 o 
   7  11   4    30344.11    31428.48    606.27 o 
   9  11   4     1259.74     1191.57    135.99 o 
  11  11   4     4457.26     4921.12    238.62 o 
  13  11   4      499.00      516.79    138.22 o 
  15  11   4    23146.44    23831.11    667.99 o 
  17  11   4      684.29      512.83    233.11 o 
 -16  12   4      316.86      427.91    228.90 o 
 -14  12   4    27961.76    27746.91    921.96 o 
 -12  12   4     7617.90     8372.70    854.11 o 
 -10  12   4     1094.45      567.87    332.75 o 
  -8  12   4     7182.34     7548.48    337.86 o 
  -6  12   4    23222.92    21600.04    572.35 o 
  -4  12   4      215.40      235.73    118.36 o 
  -2  12   4     1990.79     2000.47    130.23 o 
   0  12   4    26922.75    26833.98    472.19 o 
   2  12   4    15574.98    15379.75    366.04 o 
   4  12   4    12998.97    11991.84    315.64 o 
   6  12   4    14331.33    13952.30    353.46 o 
   8  12   4    16759.93    17387.48    412.87 o 
  10  12   4     1141.07      934.23    127.03 o 
  12  12   4     9569.40     9400.72    399.56 o 
  14  12   4     2421.79     2971.39    265.15 o 
  16  12   4     3466.16     4116.11    328.31 o 
 -15  13   4     1223.70     1330.63    480.44 o 
 -13  13   4     1004.74      648.20    233.02 o 
 -11  13   4     2013.60     2343.59    299.96 o 
  -9  13   4     8259.97     7850.18    631.69 o 
  -7  13   4      987.27      949.01    177.48 o 
  -5  13   4    16908.56    16015.56    485.55 o 
  -3  13   4      551.34      380.75    119.68 o 
  -1  13   4     1728.61     1830.04    132.06 o 
   1  13   4       13.03      138.72     90.85 o 
   3  13   4     7402.43     7356.13    218.26 o 
   5  13   4       41.65        8.22    137.98 o 
   7  13   4      145.89      107.52    114.97 o 
   9  13   4     8253.89     8227.21    508.49 o 
  11  13   4     4972.70     4972.67    572.97 o 
  13  13   4      856.11      659.48    241.94 o 
  15  13   4      173.05       46.49    220.66 o 
 -12  14   4      332.45       88.11    206.65 o 
 -10  14   4       66.87       51.14    196.09 o 
  -8  14   4      539.88      323.08    169.69 o 
  -6  14   4     5796.46     4762.06    472.16 o 
  -4  14   4     4604.62     4544.53    309.73 o 
  -2  14   4     4746.03     4709.29    235.58 o 
   0  14   4     2674.89     3123.61    169.00 o 
   2  14   4     3204.82     3216.78    189.41 o 
   4  14   4    10797.40    10796.85    291.71 o 
   6  14   4     1242.92     1148.63    153.95 o 
   8  14   4     6609.15     7497.36    350.63 o 
  10  14   4     1939.91     2133.40    304.07 o 
  12  14   4      712.61      527.99    242.19 o 
 -11  15   4     8345.34     7245.01    816.74 o 
  -9  15   4     9467.20     9382.45    531.83 o 
  -7  15   4        9.41     -119.20    203.42 o 
  -5  15   4      600.50      520.98    153.18 o 
  -3  15   4     7034.85     7289.64    345.70 o 
  -1  15   4      356.38      -11.76    126.80 o 
   1  15   4     6241.98     6411.19    263.57 o 
   3  15   4    11479.41    11737.87    313.56 o 
   5  15   4     7636.86     7851.41    271.84 o 
   7  15   4     2595.76     2741.73    250.39 o 
   9  15   4     4455.18     4729.79    624.57 o 
  11  15   4     6667.78     7497.39    502.49 o 
  -8  16   4     8628.29     9532.67    578.80 o 
  -6  16   4     1335.01     1311.68    245.42 o 
  -4  16   4     6205.45     6146.44    327.33 o 
  -2  16   4     7850.64     8751.02    438.45 o 
   0  16   4    11858.74    12140.46    441.79 o 
   2  16   4     3702.66     3856.36    275.84 o 
   4  16   4       21.40     -127.87    117.65 o 
   6  16   4    21996.96    23390.03    654.70 o 
   8  16   4      188.68      205.33    180.00 o 
  -1  17   4     4755.23     4499.67    325.28 o 
   1  17   4      262.95      254.07    186.91 o 
 -23   1   5    13948.65    14601.58    660.56 o 
 -21   1   5       88.99       80.85    213.50 o 
 -19   1   5     1470.06     1443.19    169.94 o 
 -17   1   5    45441.66    45439.21    690.72 o 
 -15   1   5     5124.48     5210.63    179.13 o 
 -13   1   5     2829.11     2603.21    134.26 o 
 -11   1   5     4232.74     4126.65    154.30 o 
  -9   1   5   120271.31   121023.27   1914.27 o 
  -7   1   5    11540.20    10941.91    168.73 o 
  -5   1   5    15114.28    15134.70    201.04 o 
  -3   1   5    78633.31    78657.06    954.75 o 
  -1   1   5    15025.32    14774.84    212.00 o 
   1   1   5   165632.30   173153.86   2450.87 o 
   3   1   5     1043.65     1407.71     57.61 o 
   5   1   5    85476.85    88125.00   1184.64 o 
   7   1   5     5981.74     6036.13    181.84 o 
   9   1   5    83950.68    82838.09   1291.34 o 
  11   1   5      183.34      270.29     57.59 o 
  13   1   5     9675.25     9884.06    234.14 o 
  15   1   5    47698.40    45591.48    821.11 o 
  17   1   5     1336.99     1296.40    144.03 o 
  19   1   5      470.60      494.21    132.61 o 
  21   1   5      127.97       59.94    128.52 o 
  23   1   5    33637.25    32596.52    639.35 o 
 -22   2   5     5799.04     5588.39    439.07 o 
 -20   2   5    45289.09    46135.75    809.43 o 
 -18   2   5      652.07      616.94    136.14 o 
 -16   2   5      368.08      439.53     88.83 o 
 -14   2   5    23343.62    22518.75    386.96 o 
 -12   2   5    26789.97    26496.43    422.59 o 
 -10   2   5    24824.06    25564.84    434.54 o 
  -8   2   5    25090.43    25556.92    377.24 o 
  -6   2   5   136412.31   135835.47   1534.88 o 
  -4   2   5      746.31      758.31     39.19 o 
  -2   2   5   158401.81   160222.14   2108.04 o 
   0   2   5    14197.74    14832.03    436.62 o 
   2   2   5    92458.80    98806.42   1298.87 o 
   4   2   5    50063.44    53101.03    619.85 o 
   6   2   5    44315.76    44423.08    632.99 o 
   8   2   5    19221.92    18197.77    374.98 o 
  10   2   5     1970.39     1708.26     98.31 o 
  12   2   5   127110.63   125881.20   1680.33 o 
  14   2   5     4372.55     4110.03    151.70 o 
  16   2   5     8736.51     8574.08    247.22 o 
  18   2   5     8033.05     8373.42    260.51 o 
  20   2   5    36525.57    36438.07    658.93 o 
  22   2   5       97.70       98.33    130.66 o 
 -23   3   5     5173.36     5350.80    421.54 o 
 -21   3   5     1122.91     1304.94    166.99 o 
 -19   3   5     4722.14     4575.30    254.17 o 
 -17   3   5     7507.24     7452.50    283.46 o 
 -15   3   5     9035.19     8918.95    223.82 o 
 -13   3   5     1302.94     1245.35     95.61 o 
 -11   3   5    15387.58    14660.77    271.78 o 
  -9   3   5     8008.30     7677.84    156.44 o 
  -7   3   5     4805.15     4865.63    114.07 o 
  -5   3   5     6651.29     5463.26    173.16 o 
  -3   3   5    25355.59    24097.22    359.89 o 
  -1   3   5     1167.65     1438.05     76.26 o 
   1   3   5    42572.49    43663.34    985.50 o 
   3   3   5    59024.21    61558.45    666.10 o 
   5   3   5     4078.60     4381.85     81.76 o 
   7   3   5       43.83       64.64     45.04 o 
   9   3   5      222.20       80.26     55.60 o 
  11   3   5    24147.84    24028.19    412.07 o 
  13   3   5       22.04      104.65     64.21 o 
  15   3   5     4559.03     4400.97    229.45 o 
  17   3   5     8450.89     8187.26    362.84 o 
  19   3   5       55.30      -23.80    103.28 o 
  21   3   5     7429.93     7446.79    286.00 o 
  23   3   5     2302.09     2614.76    206.32 o 
 -22   4   5     1525.76     2258.23    216.81 o 
 -20   4   5     5245.10     5653.82    298.03 o 
 -18   4   5     5764.89     6288.94    329.77 o 
 -16   4   5     3143.37     2748.75    161.01 o 
 -14   4   5     4887.02     4853.31    168.91 o 
 -12   4   5     9256.72     9690.75    217.32 o 
 -10   4   5    20966.39    20438.06    375.91 o 
  -8   4   5    21790.01    20055.39    353.28 o 
  -6   4   5    36991.45    36087.22    498.88 o 
  -4   4   5     2762.74     2457.06     82.54 o 
  -2   4   5      810.87      896.07     54.33 o 
   0   4   5    13789.04    13595.59    275.33 o 
   2   4   5    70348.45    71543.31    982.32 o 
   4   4   5    39938.25    41546.58    465.66 o 
   6   4   5     3595.69     3472.20     90.46 o 
   8   4   5       13.32       51.86     51.41 o 
  10   4   5     1915.16     1661.68    101.10 o 
  12   4   5    37463.55    37848.21    604.94 o 
  14   4   5     6996.67     6983.81    192.10 o 
  16   4   5     3317.41     3280.50    218.84 o 
  18   4   5     1316.39     1294.22    138.11 o 
  20   4   5     4792.48     4927.22    233.09 o 
  22   4   5     4677.27     4458.64    238.23 o 
 -21   5   5      821.57      730.27    178.73 o 
 -19   5   5      137.74      143.13    136.80 o 
 -17   5   5    22730.09    22471.14    623.08 o 
 -15   5   5     9579.07     9849.71    326.95 o 
 -13   5   5      199.31       72.54     80.49 o 
 -11   5   5    16276.83    15779.40    371.98 o 
  -9   5   5    89749.20    89501.09   1280.80 o 
  -7   5   5       70.11       39.28     47.77 o 
  -5   5   5    12460.00    11991.94    209.82 o 
  -3   5   5    12131.41    10960.14    184.75 o 
  -1   5   5    34336.46    34590.61    507.66 o 
   1   5   5    29778.64    29465.75    587.64 o 
   3   5   5    27124.35    28703.28    391.92 o 
   5   5   5    42662.91    45207.01    611.47 o 
   7   5   5     7205.15     7686.93    148.50 o 
   9   5   5    73869.02    75272.63   1061.65 o 
  11   5   5     1914.43     1963.43    159.95 o 
  13   5   5    12840.13    12945.42    265.03 o 
  15   5   5    35086.02    34797.77    542.99 o 
  17   5   5    10644.52    10872.41    264.85 o 
  19   5   5      743.42      757.75    154.03 o 
  21   5   5     2471.19     2441.80    213.50 o 
 -22   6   5     5518.43     5859.29    359.38 o 
 -20   6   5     8271.70     8280.84    428.78 o 
 -18   6   5    15470.97    15344.29    438.17 o 
 -16   6   5     6286.47     6742.15    294.37 o 
 -14   6   5    27711.05    28029.57    516.82 o 
 -12   6   5    35589.42    34976.98    681.43 o 
 -10   6   5       27.16        2.59     69.27 o 
  -8   6   5    60014.28    58331.20    790.83 o 
  -6   6   5     9112.59     9122.71    186.01 o 
  -4   6   5      538.14      423.49     45.45 o 
  -2   6   5     9541.84     9469.88    167.95 o 
   0   6   5   110384.55   111625.70   1715.40 o 
   2   6   5    36289.85    38354.42    573.23 o 
   4   6   5     2130.86     2347.35     99.21 o 
   6   6   5    97205.73   102467.70   1282.31 o 
   8   6   5    44197.57    45860.36    682.85 o 
  10   6   5    11413.02    11658.24    363.67 o 
  12   6   5     9543.89     9898.17    252.93 o 
  14   6   5    47960.00    47858.77    797.89 o 
  16   6   5       27.04      108.59     71.36 o 
  18   6   5    18927.80    19884.00    433.48 o 
  20   6   5    18944.37    19641.44    676.50 o 
  22   6   5    12757.37    14145.40    588.20 o 
 -21   7   5     6831.37     7165.74    410.58 o 
 -19   7   5     8608.68     9253.09    382.23 o 
 -17   7   5       36.26        7.15    127.84 o 
 -15   7   5    10709.71    10222.36    337.04 o 
 -13   7   5       52.97        4.87     85.92 o 
 -11   7   5    32781.44    31880.51    633.34 o 
  -9   7   5     2001.84     2036.52    112.75 o 
  -7   7   5    17342.63    15852.94    282.88 o 
  -5   7   5    58063.42    57214.02    697.13 o 
  -3   7   5    12937.35    12606.60    196.23 o 
  -1   7   5      651.15      665.04     70.15 o 
   1   7   5    16164.54    15204.09    244.30 o 
   3   7   5    71414.60    72433.78   1134.64 o 
   5   7   5     1258.99     1096.96     87.66 o 
   7   7   5      108.76      141.84     64.46 o 
   9   7   5    12015.04    12911.78    475.66 o 
  11   7   5    35175.40    36171.94   1005.68 o 
  13   7   5    17574.99    18413.97    690.48 o 
  15   7   5       85.71      163.22    101.78 o 
  17   7   5     9222.42     9694.11    309.60 o 
  19   7   5     2769.91     2907.18    291.93 o 
  21   7   5     7862.84     7570.35   1177.96 o 
 -20   8   5     1491.82     1456.13    267.72 o 
 -18   8   5       44.80      -47.62    144.46 o 
 -16   8   5       86.31       24.66    126.00 o 
 -14   8   5     2967.65     3110.02    208.43 o 
 -12   8   5     1030.34     1186.54    139.33 o 
 -10   8   5     5126.78     5234.34    300.54 o 
  -8   8   5     1235.64     1206.11    106.54 o 
  -6   8   5      269.68      434.82     70.73 o 
  -4   8   5     1611.40     1609.84     74.00 o 
  -2   8   5      756.94      800.38     95.98 o 
   0   8   5     3098.37     3365.98    107.19 o 
   2   8   5    14208.81    14298.16    342.96 o 
   4   8   5     6108.88     6431.19    299.98 o 
   6   8   5      641.45      800.16    102.57 o 
   8   8   5     3163.58     3480.59    160.74 o 
  10   8   5     3596.86     3642.27    166.51 o 
  12   8   5     3111.14     3399.70    170.98 o 
  14   8   5      226.02      306.17    106.65 o 
  16   8   5     2564.98     2552.58    194.58 o 
  18   8   5     2157.88     2076.53    544.50 o 
  20   8   5     4389.27     4795.53    564.07 o 
 -19   9   5     5780.37     6011.02    585.44 o 
 -17   9   5     2048.21     2236.59    228.33 o 
 -15   9   5    14406.73    14772.24    459.94 o 
 -13   9   5     2049.05     2140.96    216.87 o 
 -11   9   5    20259.81    21052.01    479.55 o 
  -9   9   5     7236.47     7108.95    201.36 o 
  -7   9   5    15902.78    15668.29    296.67 o 
  -5   9   5    19636.81    18958.75    382.66 o 
  -3   9   5    33837.67    32809.35    510.73 o 
  -1   9   5     3563.66     3625.97    128.31 o 
   1   9   5       29.95       43.06     99.65 o 
   3   9   5    41883.14    41608.68    715.57 o 
   5   9   5       45.15       95.38     87.84 o 
   7   9   5     3457.72     3665.79    371.54 o 
   9   9   5     8405.11     8494.46    239.37 o 
  11   9   5    40394.45    41616.05    777.36 o 
  13   9   5     4816.93     5216.11    247.44 o 
  15   9   5     2600.02     2486.31    240.91 o 
  17   9   5    17048.71    18128.70    572.09 o 
  19   9   5     1214.79     1330.85    335.49 o 
 -18  10   5    14354.74    14456.28    471.55 o 
 -16  10   5     8389.50     8638.67    328.94 o 
 -14  10   5    27771.07    27488.32   1132.64 o 
 -12  10   5     7606.37     7768.93    277.23 o 
 -10  10   5     2672.27     2665.67    153.40 o 
  -8  10   5    75677.04    74366.26   1096.36 o 
  -6  10   5     8944.26     8572.77    342.10 o 
  -4  10   5    16980.19    16826.33    362.63 o 
  -2  10   5     7413.06     7623.00    227.49 o 
   0  10   5    87456.30    82795.27   1656.58 o 
   2  10   5     1351.51     1191.65    153.59 o 
   4  10   5      458.72      359.96     87.87 o 
   6  10   5    59210.50    58586.07   1105.36 o 
   8  10   5    17365.50    18195.73    413.15 o 
  10  10   5     7997.49     7959.09    238.93 o 
  12  10   5    12316.11    11819.49    345.47 o 
  14  10   5    55537.48    56573.64   1871.29 o 
  16  10   5      818.50      926.86    205.27 o 
  18  10   5    11239.21    10849.64    654.54 o 
 -17  11   5     3572.85     3527.19    368.50 o 
 -15  11   5     8304.67     9096.32    531.71 o 
 -13  11   5      198.10       25.78    304.28 o 
 -11  11   5    15531.32    14469.23    610.33 o 
  -9  11   5     3359.13     3680.39    253.45 o 
  -7  11   5     2294.02     2284.56    194.15 o 
  -5  11   5     4268.60     3791.08    233.41 o 
  -3  11   5     5527.24     5380.72    271.14 o 
  -1  11   5     2687.16     2420.38    132.61 o 
   1  11   5       89.38       78.53     89.82 o 
   3  11   5    17843.20    17569.84    390.46 o 
   5  11   5     5653.90     5522.54    253.99 o 
   7  11   5     5269.68     5638.57    270.44 o 
   9  11   5     8651.42     8597.77    284.03 o 
  11  11   5     3777.42     4274.25    357.04 o 
  13  11   5     2434.03     2282.46    196.26 o 
  15  11   5     1581.33     1696.80    311.38 o 
  17  11   5     6369.13     6970.76    395.74 o 
 -16  12   5     6519.80     5959.60    551.61 o 
 -14  12   5     1306.54     1756.35    528.48 o 
 -12  12   5     1014.29     1111.96    235.11 o 
 -10  12   5      974.21     1149.72    236.60 o 
  -8  12   5    14161.26    13214.34    439.20 o 
  -6  12   5      503.62      404.16    141.60 o 
  -4  12   5     1724.15     1916.70    190.16 o 
  -2  12   5     2084.66     1893.66    222.42 o 
   0  12   5     6577.07     6372.27    203.24 o 
   2  12   5     7163.03     7188.83    299.45 o 
   4  12   5     5900.73     5254.52    246.96 o 
   6  12   5     3581.27     3043.79    199.90 o 
   8  12   5     1702.07     1544.12    155.09 o 
  10  12   5     9687.10     9766.25    312.04 o 
  12  12   5      332.06      576.32    224.85 o 
  14  12   5     9193.33     9709.19    421.51 o 
  16  12   5      110.65      -51.33    176.41 o 
 -15  13   5     3610.19     3410.79    369.74 o 
 -13  13   5       32.46       93.04    206.07 o 
 -11  13   5    15239.56    14802.28   1131.70 o 
  -9  13   5     2422.74     2212.69    226.21 o 
  -7  13   5    10002.57    10386.94    388.42 o 
  -5  13   5    19463.16    19380.01    547.51 o 
  -3  13   5    11434.63    10661.87    318.35 o 
  -1  13   5     2038.49     2206.25    170.88 o 
   1  13   5      759.19      972.28    135.81 o 
   3  13   5    40974.74    40428.42    750.20 o 
   5  13   5      468.71      573.46    131.80 o 
   7  13   5       92.80       73.91    115.06 o 
   9  13   5     4896.58     5252.84    259.92 o 
  11  13   5    10080.58    10222.00    404.15 o 
  13  13   5     5337.58     6261.51    453.86 o 
  15  13   5      788.88      700.67    220.27 o 
 -12  14   5     6500.06     5818.76    450.62 o 
 -10  14   5      106.17      285.38    210.66 o 
  -8  14   5     7093.73     7381.48    380.06 o 
  -6  14   5    22483.88    22164.81    616.99 o 
  -4  14   5      181.08       28.39    124.58 o 
  -2  14   5    16802.71    16211.13    585.58 o 
   0  14   5    16356.19    16584.47    578.39 o 
   2  14   5     2167.52     2003.62    151.30 o 
   4  14   5     7307.99     7617.39    252.34 o 
   6  14   5    11636.40    11910.68    359.75 o 
   8  14   5     6019.04     5714.07    270.46 o 
  10  14   5       45.01      178.47    225.81 o 
  12  14   5     8713.05     9457.28    543.06 o 
 -11  15   5      447.18      468.08    236.19 o 
  -9  15   5     8506.34     9412.66    793.61 o 
  -7  15   5     4118.86     4022.25    298.37 o 
  -5  15   5      187.19      100.46    136.25 o 
  -3  15   5     5202.06     4906.14    260.70 o 
  -1  15   5     3205.21     3222.31    269.11 o 
   1  15   5     4819.23     4850.66    333.36 o 
   3  15   5      995.42      767.53    166.55 o 
   5  15   5     4617.07     4912.56    228.28 o 
   7  15   5     2610.59     2616.16    209.22 o 
   9  15   5     6834.72     6782.85    479.83 o 
  -6  16   5       10.67       63.23    148.16 o 
  -4  16   5       44.67     -184.05    159.24 o 
  -2  16   5     2028.32     2215.62    204.05 o 
   0  16   5    13128.71    12891.71    494.67 o 
   2  16   5      265.60       87.47    143.03 o 
   4  16   5       28.59        3.37    146.14 o 
   6  16   5     4383.43     4787.32    237.61 o 
 -22   0   6    16376.33    17455.89    982.23 o 
 -20   0   6     5490.14     5647.81    587.20 o 
 -18   0   6    20799.99    19909.79    550.16 o 
 -16   0   6     2164.28     1976.98    220.09 o 
 -14   0   6    41508.39    39745.03   1044.29 o 
 -12   0   6     1144.54     1269.18    161.05 o 
 -10   0   6     5744.86     5919.55    359.44 o 
  -8   0   6    96516.84    94135.98   1437.70 o 
  -6   0   6   171186.44   172738.23   2566.94 o 
  -4   0   6     1212.12     1044.43     67.29 o 
  -2   0   6     3336.63     3635.14    113.36 o 
   0   0   6   190889.20   191344.41   5133.03 o 
   2   0   6    29438.61    32887.48    727.14 o 
   4   0   6       35.95      -54.91     49.97 o 
   6   0   6      206.26       31.60     99.65 o 
   8   0   6   107807.11   109294.88   2647.74 o 
  10   0   6    42596.16    42802.08   1023.44 o 
  12   0   6    22243.22    22074.10    498.15 o 
  14   0   6    46286.18    46101.84   1155.02 o 
  16   0   6       92.63      227.82    144.33 o 
  18   0   6    37089.48    35721.93   2396.85 o 
  20   0   6      323.36      420.66    197.43 o 
  22   0   6     5551.73     5914.26    430.64 o 
 -23   1   6     2950.68     3205.56    653.04 o 
 -21   1   6     4365.90     4670.62    397.50 o 
 -19   1   6     2701.06     2889.92    203.17 o 
 -17   1   6    20858.13    21236.83    511.96 o 
 -15   1   6     5216.37     5486.31    312.43 o 
 -13   1   6     1349.88     1481.01    125.17 o 
 -11   1   6    67419.68    67353.88   1131.92 o 
  -9   1   6     3051.68     3149.71    100.78 o 
  -7   1   6      137.20       77.12     32.28 o 
  -5   1   6    27659.60    26871.89    334.00 o 
  -3   1   6    85483.06    84468.09   1031.94 o 
  -1   1   6     3913.71     4005.13     90.62 o 
   1   1   6    51079.30    55114.59    681.91 o 
   3   1   6    60637.12    61009.50    764.81 o 
   5   1   6    17231.00    17242.53    277.87 o 
   7   1   6     8692.86     9086.49    207.06 o 
   9   1   6     6201.34     5853.58    184.41 o 
  11   1   6    37445.68    35746.28    559.04 o 
  13   1   6       21.21       89.69     69.75 o 
  15   1   6    32771.28    32232.45    626.06 o 
  17   1   6     3509.57     3513.31    208.04 o 
  19   1   6     4411.30     4433.23    243.04 o 
  21   1   6    14701.88    14228.53    421.31 o 
  23   1   6     4534.02     4518.79    250.84 o 
 -22   2   6      598.36      300.72    241.58 o 
 -20   2   6     1367.92     1309.67    209.70 o 
 -18   2   6       78.99      225.49    109.84 o 
 -16   2   6      748.30      789.11    101.50 o 
 -14   2   6     2003.61     2076.73    123.05 o 
 -12   2   6     7570.93     7587.24    207.15 o 
 -10   2   6    13577.44    12986.63    250.54 o 
  -8   2   6     5574.56     5521.84    112.24 o 
  -6   2   6     2035.12     2133.15     68.28 o 
  -4   2   6      137.52      182.47     41.11 o 
  -2   2   6    15929.75    16006.06    254.32 o 
   0   2   6     2960.70     2783.02     97.91 o 
   2   2   6      139.82       37.75     31.00 o 
   4   2   6       31.69       16.08     28.65 o 
   6   2   6     2646.03     3120.15    157.75 o 
   8   2   6    15337.08    15313.96    307.43 o 
  10   2   6    18318.35    17848.89    322.27 o 
  12   2   6       53.65        0.32     59.94 o 
  14   2   6      453.82      535.06     83.71 o 
  16   2   6    10178.08    10345.92    271.83 o 
  18   2   6     6106.03     6011.28    238.78 o 
  20   2   6     3944.85     3503.94    201.27 o 
  22   2   6     3078.82     2976.10    208.25 o 
 -23   3   6     2005.60     1795.44    309.25 o 
 -21   3   6    17575.02    17818.37    722.10 o 
 -19   3   6     9574.80     9590.88    338.18 o 
 -17   3   6    13495.08    13892.35    305.94 o 
 -15   3   6     1983.31     1779.93    122.11 o 
 -13   3   6     1415.81     1419.74    101.37 o 
 -11   3   6    77371.08    74425.70   1005.63 o 
  -9   3   6     7504.21     7565.82    156.46 o 
  -7   3   6      775.45      809.74     98.44 o 
  -5   3   6     1030.62      965.96     75.55 o 
  -3   3   6   149263.31   148920.94   1974.44 o 
  -1   3   6      311.10      352.22     70.89 o 
   1   3   6     9756.53    10552.10    249.50 o 
   3   3   6   163352.16   177200.92   2138.85 o 
   5   3   6    44748.13    46320.13    517.60 o 
   7   3   6    67674.33    71625.78    904.44 o 
   9   3   6     4450.90     4756.11    160.74 o 
  11   3   6    72336.28    70138.91   2100.82 o 
  13   3   6      664.31      645.23     84.32 o 
  15   3   6     6363.93     6025.54    186.27 o 
  17   3   6    10869.62    10361.55    281.91 o 
  19   3   6    20961.58    19975.14    431.97 o 
  21   3   6    27311.17    27185.68    708.56 o 
 -22   4   6    13223.85    13262.86    435.30 o 
 -20   4   6    16062.42    15514.41    452.70 o 
 -18   4   6     3832.75     3996.07    248.62 o 
 -16   4   6      966.75     1136.73    112.29 o 
 -14   4   6    31961.21    32970.01    525.67 o 
 -12   4   6    30316.62    30444.42    533.43 o 
 -10   4   6     3270.34     3379.74    162.87 o 
  -8   4   6    48435.88    46754.00    640.74 o 
  -6   4   6     7609.83     6888.13    148.97 o 
  -4   4   6     2954.29     3461.57    110.43 o 
  -2   4   6    30444.38    29144.30    441.39 o 
   0   4   6    64081.63    63784.41   1001.33 o 
   2   4   6    53669.90    58938.08    824.96 o 
   4   4   6    17145.29    18422.02    235.06 o 
   6   4   6    73794.95    77612.37    900.56 o 
   8   4   6    18682.64    18142.16    314.98 o 
  10   4   6     3771.39     3566.20    138.14 o 
  12   4   6     9261.18     8803.36    205.83 o 
  14   4   6     5797.23     6187.03    207.69 o 
  16   4   6      795.62      769.50    101.99 o 
  18   4   6    28110.90    27473.95    524.87 o 
  20   4   6    17960.37    17882.00    415.63 o 
  22   4   6     2755.31     2630.32    202.09 o 
 -21   5   6     2053.50     2442.14    377.78 o 
 -19   5   6      462.27      734.20    158.98 o 
 -17   5   6     4501.32     5389.02    279.21 o 
 -15   5   6    17112.83    16879.81    412.54 o 
 -13   5   6    12640.09    12979.88    302.56 o 
 -11   5   6     7323.35     6939.39    184.61 o 
  -9   5   6    60952.99    59137.42    802.22 o 
  -7   5   6    25385.12    25340.37    385.50 o 
  -5   5   6    60400.32    60768.20    793.69 o 
  -3   5   6       32.18       83.66     34.95 o 
  -1   5   6    31043.92    29460.14    517.11 o 
   1   5   6    29580.40    27110.75    422.13 o 
   3   5   6    51039.43    53453.05    761.04 o 
   5   5   6     3395.28     3759.82     94.22 o 
   7   5   6      108.04       74.27     37.51 o 
   9   5   6    70056.77    71813.07   1018.43 o 
  11   5   6     1974.47     1653.14    121.52 o 
  13   5   6       19.98      -47.18     72.64 o 
  15   5   6     3335.47     3413.45    156.55 o 
  17   5   6    36272.65    34904.05    584.36 o 
  19   5   6     6064.01     5982.39    250.36 o 
  21   5   6       50.24      -18.98    146.53 o 
 -22   6   6     3781.80     4381.12    331.39 o 
 -20   6   6      390.74      177.89    160.14 o 
 -18   6   6      948.76      948.33    168.94 o 
 -16   6   6       32.09      155.60    122.50 o 
 -14   6   6     9806.07     9672.11    290.68 o 
 -12   6   6      681.64      781.47    104.96 o 
 -10   6   6    17579.71    16585.58    304.34 o 
  -8   6   6     2142.62     2084.97    106.35 o 
  -6   6   6      453.08      388.39     58.40 o 
  -4   6   6    13042.12    12902.77    195.69 o 
  -2   6   6     4799.06     4309.71    126.26 o 
   0   6   6    51940.02    49320.61    814.52 o 
   2   6   6    10739.99    11906.65    233.35 o 
   4   6   6      236.15      285.20     41.28 o 
   6   6   6     7853.24     7992.87    232.92 o 
   8   6   6    31878.03    33353.23    525.84 o 
  10   6   6     5606.69     5412.43    197.28 o 
  12   6   6     1428.30     1416.16    135.97 o 
  14   6   6     1491.18     1606.51    156.02 o 
  16   6   6      906.03      986.01    129.88 o 
  18   6   6    10988.78    11366.66    395.52 o 
  20   6   6     4466.48     4026.97    251.42 o 
 -21   7   6     4239.81     4231.07    355.58 o 
 -19   7   6     2756.19     3208.97    254.78 o 
 -17   7   6    16920.70    16291.59    453.58 o 
 -15   7   6     5548.95     5479.69    265.55 o 
 -13   7   6     4085.68     3809.09    189.52 o 
 -11   7   6    27302.17    26716.35    446.43 o 
  -9   7   6    19170.12    19272.11    339.29 o 
  -7   7   6     4056.85     4080.41    162.56 o 
  -5   7   6    31436.48    30366.78    401.17 o 
  -3   7   6    36626.80    35756.66    499.02 o 
  -1   7   6    14131.23    14100.30    316.33 o 
   1   7   6    17854.70    17303.89    315.47 o 
   3   7   6    29583.64    28370.38    457.48 o 
   5   7   6     6639.14     7129.55    251.28 o 
   7   7   6     2971.79     2862.79    123.83 o 
   9   7   6    71791.05    72237.62   1170.65 o 
  11   7   6    29656.04    30865.55    537.70 o 
  13   7   6      295.47      358.57    101.00 o 
  15   7   6    15089.88    15433.64    360.19 o 
  17   7   6    10723.72    11000.73    349.93 o 
  19   7   6     1808.66     1892.73    310.23 o 
  21   7   6      994.25     1260.16    294.30 o 
 -20   8   6    26628.05    27099.82    756.52 o 
 -18   8   6     5663.29     6063.19    328.97 o 
 -16   8   6    10102.17     9534.16    384.36 o 
 -14   8   6     9206.24     9261.83    365.69 o 
 -12   8   6    31097.36    30967.87    771.83 o 
 -10   8   6    14961.96    14834.96    298.78 o 
  -8   8   6        6.40       57.12     67.97 o 
  -6   8   6    29256.32    28268.44    436.19 o 
  -4   8   6    42570.23    41718.36    531.36 o 
  -2   8   6    61604.75    59660.44    874.79 o 
   0   8   6    12629.94    12961.72    310.74 o 
   2   8   6    20455.10    19795.54    357.95 o 
   4   8   6     9349.03     9234.84    234.42 o 
   6   8   6    51409.89    52649.42    863.39 o 
   8   8   6       59.83       -8.70     79.05 o 
  10   8   6     7117.08     6854.66    478.22 o 
  12   8   6    57840.92    58941.13   1037.28 o 
  14   8   6    16632.43    16034.98    414.64 o 
  16   8   6     1303.80     1422.73    170.52 o 
  18   8   6      130.21       24.30    139.76 o 
  20   8   6    34551.48    33831.16   1068.21 o 
 -19   9   6      680.93      724.47    169.63 o 
 -17   9   6    13463.81    13565.85    399.28 o 
 -15   9   6     5497.43     5197.78    301.98 o 
 -13   9   6    12107.85    11835.63    319.94 o 
 -11   9   6      147.62      178.84     89.11 o 
  -9   9   6     6212.76     6341.37    274.34 o 
  -7   9   6     9223.25     8798.74    298.41 o 
  -5   9   6    14551.29    14841.07    368.61 o 
  -3   9   6     7469.55     7152.05    204.52 o 
  -1   9   6    20474.65    19568.22    374.04 o 
   1   9   6    35535.22    35072.97    628.34 o 
   3   9   6     7180.07     6906.57    211.41 o 
   5   9   6       80.78      162.84     79.03 o 
   7   9   6     5083.59     5085.84    227.00 o 
   9   9   6    45654.41    45982.40    800.95 o 
  11   9   6     2972.01     2738.66    187.12 o 
  13   9   6      317.82      526.21    135.66 o 
  15   9   6     5005.15     5054.92    261.90 o 
  17   9   6     8869.80     9563.52    426.37 o 
  19   9   6     1434.30     1815.60    258.17 o 
 -18  10   6        2.46      144.46    208.76 o 
 -16  10   6       21.69       32.83    148.75 o 
 -14  10   6       17.64       -9.92    174.40 o 
 -12  10   6     3766.51     3286.13    400.36 o 
 -10  10   6      371.79      143.01    119.04 o 
  -8  10   6     6483.93     6384.06    459.73 o 
  -6  10   6      502.69      485.83    117.70 o 
  -4  10   6      206.76       99.25    106.86 o 
  -2  10   6     5071.24     4993.97    189.44 o 
   0  10   6     2195.78     2256.49    146.93 o 
   2  10   6       23.57       54.29     81.37 o 
   4  10   6       14.94       59.98     81.60 o 
   6  10   6     3362.95     3428.24    298.35 o 
   8  10   6     4226.87     4388.64    229.40 o 
  10  10   6       35.01       35.36     99.53 o 
  12  10   6     1337.36     1035.50    155.00 o 
  14  10   6      518.82      668.27    150.94 o 
  16  10   6      491.19      603.83    159.21 o 
  18  10   6       17.38      225.21    201.55 o 
 -17  11   6    11604.65    12619.63    594.82 o 
 -15  11   6    12053.40    11948.20    570.30 o 
 -13  11   6     9908.68     9236.62    571.19 o 
 -11  11   6     2326.30     2240.96    227.57 o 
  -9  11   6    53963.24    52803.86   1629.46 o 
  -7  11   6      281.71      260.39    132.63 o 
  -5  11   6    36054.11    34228.80    775.10 o 
  -3  11   6     2586.15     2393.19    372.83 o 
  -1  11   6    15817.65    15982.91    422.11 o 
   1  11   6    35020.47    33870.82    636.13 o 
   3  11   6    13175.98    13650.97    394.50 o 
   5  11   6     4433.66     4147.09    222.40 o 
   7  11   6      316.23      351.61    124.73 o 
   9  11   6    76842.07    81272.06   1355.20 o 
  11  11   6     1818.74     1713.20    204.67 o 
  13  11   6     1470.85     1509.53    176.00 o 
  15  11   6     7765.89     7729.12    412.00 o 
  17  11   6    26605.66    29018.03   1472.21 o 
 -16  12   6     1703.36     1410.61    287.93 o 
 -14  12   6     4624.77     3938.33    372.90 o 
 -12  12   6    21971.54    21080.53    766.62 o 
 -10  12   6       38.55      147.41    140.10 o 
  -8  12   6    10263.86     9856.99    376.17 o 
  -6  12   6     5629.96     5397.78    298.57 o 
  -4  12   6     4762.89     4586.24    270.22 o 
  -2  12   6    16538.36    15435.75    385.10 o 
   0  12   6     7441.31     7531.68    351.74 o 
   2  12   6    11650.13    11309.99    316.55 o 
   4  12   6     2454.55     2620.71    195.05 o 
   6  12   6    35397.09    35094.23    846.98 o 
   8  12   6     1745.11     1578.47    161.06 o 
  10  12   6     1456.33     1297.50    161.17 o 
  12  12   6    16288.57    17383.01    529.74 o 
  14  12   6    11264.55    12325.18    565.62 o 
  16  12   6       17.65       84.97    273.56 o 
 -13  13   6     1623.18     2186.31    418.16 o 
 -11  13   6     6479.15     6800.02    468.58 o 
  -9  13   6     2200.90     2040.81    229.85 o 
  -7  13   6        2.69     -193.94    129.29 o 
  -5  13   6     1048.72     1104.21    177.85 o 
  -3  13   6     9690.91     9079.54    308.09 o 
  -1  13   6      415.84      470.40    124.59 o 
   1  13   6      257.07      157.56     96.97 o 
   3  13   6     7258.48     6587.37    390.04 o 
   5  13   6     5375.10     5250.26    269.33 o 
   7  13   6     7688.21     8049.27    296.23 o 
   9  13   6      235.73      149.54    133.10 o 
  11  13   6     4292.76     5157.61    261.79 o 
  13  13   6      201.38      483.31    256.60 o 
 -12  14   6     5907.65     6375.84    743.79 o 
 -10  14   6     1718.32     1425.36    339.32 o 
  -8  14   6      157.10     -130.39    152.37 o 
  -6  14   6      751.88      526.40    171.75 o 
  -4  14   6     2606.65     2472.66    201.36 o 
  -2  14   6    16537.00    16357.39    827.34 o 
   0  14   6     1584.78     1624.16    168.84 o 
   2  14   6     2959.54     2956.07    423.90 o 
   4  14   6      230.56      151.37    140.27 o 
   6  14   6     1572.69     1761.87    181.59 o 
   8  14   6     2342.69     2466.08    204.68 o 
  10  14   6     7691.88     8449.10    333.51 o 
  12  14   6     5201.31     5434.71    450.07 o 
  -9  15   6    11112.87    10829.27    452.79 o 
  -7  15   6       17.12      139.79    173.84 o 
  -5  15   6    16628.60    17510.22    953.13 o 
  -3  15   6     9027.38     8883.21    379.60 o 
  -1  15   6     3107.33     2998.20    216.79 o 
   1  15   6    10903.20    11211.77    408.03 o 
   3  15   6    16889.19    17238.68    545.20 o 
   5  15   6     2790.63     2569.15    186.26 o 
   7  15   6       55.28       19.08    142.31 o 
   9  15   6    11212.53    11632.79    383.42 o 
  -6  16   6     9490.78     9781.57    423.78 o 
  -4  16   6      396.41      447.33    157.35 o 
  -2  16   6      272.03      181.21    140.42 o 
   0  16   6    13242.38    15050.40    469.64 o 
   2  16   6        9.76      -42.24    150.72 o 
   4  16   6     3045.19     3326.36    237.49 o 
   6  16   6     4532.79     4546.66    239.39 o 
 -23   1   7    14475.75    14482.78    655.53 o 
 -21   1   7     1097.35     1049.65    269.46 o 
 -19   1   7    11613.14    12168.50    393.70 o 
 -17   1   7     3291.58     3207.32    178.77 o 
 -15   1   7    23967.50    24221.87    576.34 o 
 -13   1   7    30694.77    30388.46    599.93 o 
 -11   1   7    29167.60    28504.79    426.27 o 
  -9   1   7    15774.34    15668.98    235.19 o 
  -7   1   7    19381.77    18878.66    258.26 o 
  -5   1   7   135456.42   135943.89   1533.14 o 
  -3   1   7     5647.67     5640.00    104.03 o 
  -1   1   7     4819.81     4183.18     97.89 o 
   1   1   7     9835.95    10275.59    277.19 o 
   3   1   7    69242.49    66689.43   1155.92 o 
   5   1   7    24336.51    28307.58    424.62 o 
   7   1   7     2488.17     2197.00     96.11 o 
   9   1   7    78677.27    79072.38   1107.98 o 
  11   1   7    22951.14    22221.94    407.40 o 
  13   1   7     9421.96     8582.80    274.84 o 
  15   1   7      104.41       95.11     96.98 o 
  17   1   7    41359.26    39316.19    754.85 o 
  19   1   7     3199.75     3039.14    188.62 o 
  21   1   7     4908.67     4968.52    246.23 o 
 -22   2   7     1650.58     1689.28    313.23 o 
 -20   2   7    10984.10    11105.02    437.17 o 
 -18   2   7    22140.42    21932.40    458.01 o 
 -16   2   7    26127.86    25632.99    493.81 o 
 -14   2   7    17242.47    17027.80    402.64 o 
 -12   2   7    25374.63    25286.25    477.18 o 
 -10   2   7     1049.89      872.89     59.81 o 
  -8   2   7    96258.98    92358.66   1082.46 o 
  -6   2   7     6831.81     6369.92    112.04 o 
  -4   2   7    39068.89    38801.38    516.27 o 
  -2   2   7    88232.41    88416.51   1195.48 o 
   0   2   7    70894.01    71225.30    975.74 o 
   2   2   7       41.87       65.95     34.47 o 
   4   2   7      356.65      551.30     70.93 o 
   6   2   7   167746.52   171498.36   2273.48 o 
   8   2   7     5389.60     4946.63    174.02 o 
  10   2   7     2631.58     2525.50    119.35 o 
  12   2   7    20849.39    20119.06    372.23 o 
  14   2   7    51277.14    49638.95    708.57 o 
  16   2   7    14150.87    13328.38    316.17 o 
  18   2   7     1989.49     1813.96    149.73 o 
  20   2   7    29199.92    27996.47    551.94 o 
  22   2   7     5876.33     6065.72    275.00 o 
 -21   3   7     1074.18      893.35    206.50 o 
 -19   3   7     2408.86     2408.20    325.20 o 
 -17   3   7    19480.02    19535.64    420.49 o 
 -15   3   7    10407.45    10648.62    280.15 o 
 -13   3   7      115.92      180.33     73.27 o 
 -11   3   7    28376.70    27611.04    500.91 o 
  -9   3   7    20579.41    20165.96    369.25 o 
  -7   3   7     7595.80     7861.17    185.72 o 
  -5   3   7    31317.85    31442.37    543.83 o 
  -3   3   7    77721.70    78656.80   1075.70 o 
  -1   3   7     5094.61     5177.36    144.15 o 
   1   3   7    19900.64    21273.11    505.92 o 
   3   3   7    34357.07    36051.65    475.39 o 
   5   3   7    25207.26    26683.03    342.31 o 
   7   3   7     2095.97     2154.50     84.35 o 
   9   3   7    16051.20    16383.92    262.78 o 
  11   3   7     4694.36     4615.78    163.78 o 
  13   3   7     2505.96     2564.45    160.48 o 
  15   3   7    50891.60    50380.02    729.86 o 
  17   3   7     8361.23     8385.98    257.83 o 
  19   3   7       73.07       68.54    116.11 o 
  21   3   7     1439.89     1440.98    167.22 o 
 -22   4   7      571.22      437.80    203.25 o 
 -20   4   7      285.98      -40.60    170.60 o 
 -18   4   7     3876.60     3782.38    323.61 o 
 -16   4   7     5271.58     5444.28    204.03 o 
 -14   4   7     7522.72     7662.68    195.32 o 
 -12   4   7     9613.40     9245.33    202.07 o 
 -10   4   7       77.18       98.49     59.36 o 
  -8   4   7     2994.62     2695.75    153.56 o 
  -6   4   7    47584.05    46808.38    757.00 o 
  -4   4   7    19149.20    18787.08    328.50 o 
  -2   4   7     3245.96     2560.93    120.20 o 
   0   4   7     1937.47     1815.78    167.23 o 
   2   4   7       78.31      143.27     46.92 o 
   4   4   7    16601.98    17547.69    237.84 o 
   6   4   7    54152.66    56024.66    626.21 o 
   8   4   7    22949.11    24297.13    354.33 o 
  10   4   7     1230.96     1330.95     97.16 o 
  12   4   7     9264.39     9450.52    232.51 o 
  14   4   7    10214.44    10357.05    324.41 o 
  16   4   7     3630.99     3432.06    161.74 o 
  18   4   7     7466.41     7550.41    261.96 o 
  20   4   7     6869.06     6423.30    266.36 o 
  22   4   7      857.62      960.64    166.23 o 
 -21   5   7     3532.09     4001.25    272.08 o 
 -19   5   7    12645.73    12593.24    633.87 o 
 -17   5   7     2089.33     2405.59    201.70 o 
 -15   5   7    13902.38    13499.03    298.14 o 
 -13   5   7      690.64      742.03     95.85 o 
 -11   5   7    15180.02    15384.32    293.29 o 
  -9   5   7     8851.34     9008.29    200.81 o 
  -7   5   7     8044.56     8280.31    180.60 o 
  -5   5   7   101765.49   101876.95   1419.84 o 
  -3   5   7    23510.41    24734.43    398.96 o 
  -1   5   7    11370.81    11198.26    455.77 o 
   1   5   7     7746.21     7072.43    164.80 o 
   3   5   7    79962.97    81717.34   1131.76 o 
   5   5   7      102.55      114.33     39.98 o 
   7   5   7      682.44      762.83     50.09 o 
   9   5   7    30053.90    30992.81    493.86 o 
  11   5   7    23793.00    24822.89    430.64 o 
  13   5   7     3459.50     3669.27    154.88 o 
  15   5   7     2711.73     2721.47    146.43 o 
  17   5   7    42232.46    40330.75    764.07 o 
  19   5   7      185.18      241.48    119.66 o 
  21   5   7     4464.49     4389.41    268.82 o 
 -20   6   7    14679.93    14310.19    487.53 o 
 -18   6   7       80.03       31.16    118.15 o 
 -16   6   7     1121.91     1279.65    140.14 o 
 -14   6   7    25438.14    26537.36    577.64 o 
 -12   6   7    16655.53    16541.25    357.27 o 
 -10   6   7     1380.20     1264.02     98.43 o 
  -8   6   7     6621.50     6329.57    166.46 o 
  -6   6   7    58570.30    56645.11    761.33 o 
  -4   6   7      485.32      610.53     70.98 o 
  -2   6   7    21257.95    22492.55    436.71 o 
   0   6   7    71802.69    69274.20   1111.83 o 
   2   6   7    13978.33    13475.93    257.42 o 
   4   6   7    34478.84    34098.66    525.45 o 
   6   6   7    21588.93    22943.53    338.78 o 
   8   6   7    27033.10    27791.81    577.19 o 
  10   6   7      878.39      938.57    107.63 o 
  12   6   7    30817.22    31157.84    597.17 o 
  14   6   7    11443.84    11528.49    295.34 o 
  16   6   7     4913.39     5288.36    230.20 o 
  18   6   7    30363.17    29492.79    732.32 o 
  20   6   7    19193.77    19085.42    573.04 o 
 -21   7   7     2551.84     2420.13    212.55 o 
 -19   7   7      132.24      196.09    133.17 o 
 -17   7   7    20856.52    21473.75    723.86 o 
 -15   7   7     1614.07     1678.97    153.21 o 
 -13   7   7      974.09     1049.99    122.84 o 
 -11   7   7    21839.14    21190.54    378.65 o 
  -9   7   7    23446.06    22479.67    379.25 o 
  -7   7   7     2513.32     2539.62    114.94 o 
  -5   7   7     1660.90     1691.69     87.54 o 
  -3   7   7    65133.32    63454.80    924.03 o 
  -1   7   7      233.00      186.23     87.32 o 
   1   7   7    15859.02    15874.51    301.78 o 
   3   7   7     1184.76     1132.80     86.82 o 
   5   7   7    46972.99    47998.86    712.84 o 
   7   7   7    46291.13    46744.77    792.42 o 
   9   7   7     2987.38     3394.55    467.09 o 
  11   7   7     9112.88     8848.21    309.45 o 
  13   7   7     9240.22     9579.05    310.90 o 
  15   7   7    25512.60    26151.08    719.14 o 
  17   7   7      152.67      -56.11    126.51 o 
  19   7   7     5517.89     5441.42    325.65 o 
 -20   8   7      186.67      187.48    146.83 o 
 -18   8   7     2328.52     2260.56    231.04 o 
 -16   8   7      594.48      755.59    137.73 o 
 -14   8   7      491.95      291.90    159.43 o 
 -12   8   7     3907.46     3940.55    172.47 o 
 -10   8   7     3371.94     3335.32    148.35 o 
  -8   8   7     1092.03     1204.72     95.95 o 
  -6   8   7     5343.12     4998.25    150.67 o 
  -4   8   7     3656.31     3395.86    178.98 o 
  -2   8   7     2284.88     2171.07    164.37 o 
   0   8   7     3271.73     3271.60    143.04 o 
   2   8   7       23.11       12.22     64.97 o 
   4   8   7       66.95      169.39     75.51 o 
   6   8   7    13310.24    13770.36    367.05 o 
   8   8   7      690.45      602.98    103.44 o 
  10   8   7      344.34      320.42    124.19 o 
  12   8   7      127.92       21.77    111.63 o 
  14   8   7     3821.32     3847.38    226.35 o 
  16   8   7     2857.66     3067.85    218.98 o 
  18   8   7       12.38      -62.65    137.52 o 
  20   8   7     1029.01      944.55    282.09 o 
 -19   9   7      326.15      195.74    177.16 o 
 -17   9   7    20963.51    20800.69    528.34 o 
 -15   9   7     1906.15     1660.42    161.32 o 
 -13   9   7      100.27      105.98    122.09 o 
 -11   9   7    26243.26    26441.41    512.70 o 
  -9   9   7    29687.94    29283.56    619.05 o 
  -7   9   7     1524.42     1580.69    240.40 o 
  -5   9   7     3338.16     3049.43    180.49 o 
  -3   9   7    60197.32    57564.08    999.75 o 
  -1   9   7      322.12      278.50     81.55 o 
   1   9   7     7976.98     7961.48    234.57 o 
   3   9   7    11153.10    11742.92    287.70 o 
   5   9   7    30302.87    32256.27    587.63 o 
   7   9   7    19017.97    19444.67    473.20 o 
   9   9   7    40076.77    40470.38    828.59 o 
  11   9   7    13917.95    14370.46    385.12 o 
  13   9   7     2639.63     2628.42    197.47 o 
  15   9   7    20291.79    20186.31    747.39 o 
  17   9   7     1674.80     1982.26    202.34 o 
  19   9   7     3724.11     4244.27    335.98 o 
 -18  10   7      318.49       75.71    219.32 o 
 -16  10   7      659.08      925.51    242.36 o 
 -14  10   7    27338.61    27439.53    773.70 o 
 -12  10   7     3415.27     3246.03    227.03 o 
 -10  10   7      743.90      590.55    135.91 o 
  -8  10   7     5558.16     5416.67    259.74 o 
  -6  10   7    36275.56    34118.87    687.42 o 
  -4  10   7     5261.25     5368.63    244.52 o 
  -2  10   7     3711.69     3435.98    192.03 o 
   0  10   7    22448.05    22140.40    460.02 o 
   2  10   7    21233.52    20989.15    437.78 o 
   4  10   7    35931.94    35696.35    649.94 o 
   6  10   7     2144.87     2090.14    168.03 o 
   8  10   7    26694.50    27016.88    614.85 o 
  10  10   7     4446.77     4122.35    234.70 o 
  12  10   7    19524.39    20090.89    487.53 o 
  14  10   7     1434.14     1498.71    182.12 o 
  16  10   7    13983.99    15300.33    616.91 o 
  18  10   7    17613.86    18185.37    630.77 o 
 -17  11   7     5009.34     4891.65    704.64 o 
 -15  11   7      338.68      400.60    206.65 o 
 -13  11   7        8.41     -118.94    227.76 o 
 -11  11   7      807.72      802.75    239.43 o 
  -9  11   7     3943.07     3878.87    263.47 o 
  -7  11   7      188.61      174.56    128.63 o 
  -5  11   7      627.52      404.01    138.00 o 
  -3  11   7     9234.38     8639.66    408.76 o 
  -1  11   7       11.10       29.20     98.28 o 
   1  11   7     5475.21     5270.60    220.52 o 
   3  11   7    11832.24    11920.34    314.57 o 
   5  11   7     2105.23     1861.23    169.87 o 
   7  11   7     1019.55      962.29    169.77 o 
   9  11   7     2138.12     1921.06    185.41 o 
  11  11   7     2318.92     2302.33    228.41 o 
  13  11   7     1061.06     1061.98    171.85 o 
  15  11   7     1856.39     1829.20    202.54 o 
  17  11   7     3566.19     3307.72    311.39 o 
 -16  12   7     1077.79     1368.87    288.14 o 
 -14  12   7     9372.51    10137.66    558.27 o 
 -12  12   7     1076.76     1234.65    448.41 o 
 -10  12   7      613.18      211.11    154.35 o 
  -8  12   7       16.69       31.70    142.96 o 
  -6  12   7    13948.83    13300.91    887.91 o 
  -4  12   7     3864.31     4059.07    259.36 o 
  -2  12   7     1548.90     1701.04    166.94 o 
   0  12   7     2333.88     1908.03    157.14 o 
   2  12   7      869.77      945.85    134.58 o 
   4  12   7     5387.45     5333.87    285.86 o 
   6  12   7      341.62      217.95    130.47 o 
   8  12   7     5637.50     5994.94    289.13 o 
  10  12   7     1610.18     1805.17    179.15 o 
  12  12   7     6177.73     6332.38    394.78 o 
  14  12   7     2196.63     2393.27    253.96 o 
 -13  13   7      222.43      138.55    218.54 o 
 -11  13   7    15381.38    15200.03    579.72 o 
  -9  13   7    11882.15    11992.88    521.81 o 
  -7  13   7     4528.01     3975.94    281.95 o 
  -5  13   7     3442.74     3154.78    251.81 o 
  -3  13   7    25121.11    24331.49    867.07 o 
  -1  13   7     1233.74      925.74    157.70 o 
   1  13   7    15921.07    14664.77    386.57 o 
   3  13   7     7040.28     7254.89    304.66 o 
   5  13   7    28054.16    28830.49    853.24 o 
   7  13   7    12709.43    12921.61    408.87 o 
   9  13   7     6938.53     7190.03    307.12 o 
  11  13   7     3429.90     3804.99    241.72 o 
  13  13   7       74.13      186.57    176.95 o 
 -12  14   7     7733.37     8006.72    539.11 o 
 -10  14   7     1279.16     1537.79    416.14 o 
  -8  14   7    11892.99    11881.98    453.92 o 
  -6  14   7     5607.46     5521.30    334.12 o 
  -4  14   7      146.58      128.97    231.66 o 
  -2  14   7     5597.68     5564.47    326.69 o 
   0  14   7    12777.08    12220.35    362.04 o 
   2  14   7      408.74      674.88    154.69 o 
   4  14   7     1991.88     2134.85    205.32 o 
   6  14   7    20670.68    20537.79    547.88 o 
   8  14   7     5388.38     5170.99    271.35 o 
  10  14   7      683.25      905.70    169.94 o 
  -9  15   7      645.46      541.00    202.17 o 
  -7  15   7     3028.86     3651.89    294.05 o 
  -5  15   7    11125.95    11361.60    547.06 o 
  -3  15   7      441.68      359.34    156.64 o 
  -1  15   7     1416.50     1599.66    181.75 o 
   1  15   7     2290.64     2256.09    219.24 o 
   3  15   7     8359.01     7941.90    352.82 o 
   5  15   7      401.38      438.45    154.32 o 
   7  15   7      784.10      584.17    168.24 o 
   9  15   7     8156.62     8904.54    357.75 o 
  -4  16   7     1125.85      986.36    176.99 o 
  -2  16   7      169.66       15.35    146.79 o 
   0  16   7       35.59      -79.27    162.89 o 
   2  16   7     2635.33     2877.36    247.24 o 
   4  16   7     3557.08     3744.02    255.86 o 
 -22   0   8      459.78      113.88    338.09 o 
 -20   0   8    45339.32    47385.56   1163.48 o 
 -18   0   8      119.34        2.01    162.30 o 
 -16   0   8     1151.67     1385.23    212.54 o 
 -14   0   8    69378.95    67154.25   2610.38 o 
 -12   0   8    29965.65    29884.78    784.66 o 
 -10   0   8    16787.71    16734.23    578.60 o 
  -8   0   8    14747.59    14626.67    289.92 o 
  -6   0   8   186957.67   183050.80   2724.22 o 
  -4   0   8    10153.83    11354.14    232.42 o 
  -2   0   8    36369.88    35034.79    656.24 o 
   0   0   8    14841.43    14518.47    404.85 o 
   2   0   8    63842.86    63914.23   1365.13 o 
   4   0   8    61997.14    63013.21   1360.00 o 
   6   0   8    99890.02   102103.84   2159.04 o 
   8   0   8    22321.97    22988.80    597.18 o 
  10   0   8     4808.68     4870.19    239.02 o 
  12   0   8   148035.66   144904.98   3155.44 o 
  14   0   8     1032.80      856.09    295.38 o 
  16   0   8     2967.14     2917.37    265.46 o 
  18   0   8     6563.64     5820.81    379.00 o 
  20   0   8    34702.27    34241.14   1017.07 o 
  22   0   8      524.58      509.72    193.14 o 
 -21   1   8      648.64      719.02    166.08 o 
 -19   1   8     2090.51     2400.55    179.83 o 
 -17   1   8    19425.29    19601.32    474.17 o 
 -15   1   8    18089.88    18759.31    444.08 o 
 -13   1   8     6502.80     5955.33    197.32 o 
 -11   1   8    10428.28     9968.93    201.24 o 
  -9   1   8    30350.73    29110.74    389.26 o 
  -7   1   8     3951.10     3901.81     90.05 o 
  -5   1   8    15171.75    15553.96    219.97 o 
  -3   1   8    24720.60    24118.11    314.09 o 
  -1   1   8    28789.36    29210.97    405.08 o 
   1   1   8    60525.85    60386.95    817.96 o 
   3   1   8    26072.20    27248.16    452.45 o 
   5   1   8    16590.79    16846.23    281.29 o 
   7   1   8    17218.82    18872.06    319.56 o 
   9   1   8    47792.10    47750.60    786.41 o 
  11   1   8     2115.42     1806.21    111.95 o 
  13   1   8      809.17      683.41     87.20 o 
  15   1   8    31633.30    30566.68    540.36 o 
  17   1   8    17822.21    16876.00    527.04 o 
  19   1   8      577.54      529.24    130.48 o 
  21   1   8      495.41      502.80    140.35 o 
 -22   2   8       11.49       64.69    226.31 o 
 -20   2   8     1030.38     1250.75    209.25 o 
 -18   2   8     1688.16     1659.51    155.12 o 
 -16   2   8      238.29      308.58    106.40 o 
 -14   2   8     3286.04     3414.53    163.41 o 
 -12   2   8     6892.51     6694.67    198.80 o 
 -10   2   8     2276.07     2329.52    106.63 o 
  -8   2   8     2138.45     1801.41     73.15 o 
  -6   2   8     9518.45     9295.43    150.12 o 
  -4   2   8     2505.82     2632.00     86.53 o 
  -2   2   8     7881.18     7465.09    156.11 o 
   0   2   8    35077.46    36128.50    531.29 o 
   2   2   8    25450.69    26356.36    462.99 o 
   4   2   8     3165.21     2954.07     88.23 o 
   6   2   8       15.87       64.12     58.01 o 
   8   2   8      231.42      322.34     59.94 o 
  10   2   8     3017.16     2747.13    148.38 o 
  12   2   8     4624.29     4187.23    256.41 o 
  14   2   8     5107.93     5104.87    186.48 o 
  16   2   8     1536.21     1412.90    134.37 o 
  18   2   8     1623.47     1513.51    148.50 o 
  20   2   8     6697.04     6227.04    261.57 o 
  22   2   8     3835.60     3843.73    229.71 o 
 -21   3   8      243.23      332.96    195.81 o 
 -19   3   8      219.15      252.80    162.89 o 
 -17   3   8    28467.24    27900.84    706.40 o 
 -15   3   8      611.06      801.09    118.36 o 
 -13   3   8       81.63      -14.01     69.63 o 
 -11   3   8     6917.08     6735.54    228.20 o 
  -9   3   8    81156.11    79659.52   1050.89 o 
  -7   3   8    16950.40    15999.22    300.49 o 
  -5   3   8    25832.19    26523.48    408.89 o 
  -3   3   8    22185.25    20567.81    331.29 o 
  -1   3   8     8170.56     7393.26    164.94 o 
   1   3   8    48995.27    49586.39    640.22 o 
   3   3   8     4083.66     4108.11    102.13 o 
   5   3   8    34884.06    33993.70    426.71 o 
   7   3   8     6975.98     7096.16    147.26 o 
   9   3   8   100944.03   103199.02   1295.67 o 
  11   3   8     1885.80     1653.14    109.57 o 
  13   3   8     6712.58     6817.38    232.16 o 
  15   3   8    44818.30    44320.96    799.88 o 
  17   3   8     9325.32     9483.68    312.16 o 
  19   3   8      599.52      697.89    134.71 o 
  21   3   8      486.56      563.08    142.43 o 
 -22   4   8    11499.41    12541.09    513.24 o 
 -20   4   8    13002.73    12952.76    489.42 o 
 -18   4   8     1649.45     1655.84    178.19 o 
 -16   4   8     6904.76     6477.73    212.91 o 
 -14   4   8    21747.70    21842.11    394.75 o 
 -12   4   8    41816.97    41888.99    574.19 o 
 -10   4   8     1194.68     1292.37    101.31 o 
  -8   4   8    44261.21    44119.88    762.38 o 
  -6   4   8    47280.21    46607.40    786.88 o 
  -4   4   8      129.67      150.56     41.16 o 
  -2   4   8    30132.80    27771.31    431.03 o 
   0   4   8    26755.46    24760.93    449.51 o 
   2   4   8    34745.17    36320.24    547.45 o 
   4   4   8    12561.06    12477.26    234.73 o 
   6   4   8    56962.47    58017.66    696.60 o 
   8   4   8    28925.93    29202.30    417.06 o 
  10   4   8      433.10      477.46     77.05 o 
  12   4   8    30294.39    31154.14    581.12 o 
  14   4   8    21625.37    21431.42    402.13 o 
  16   4   8      127.15      160.20    100.91 o 
  18   4   8     7991.85     7921.01    278.94 o 
  20   4   8    19652.12    19738.31    450.91 o 
 -21   5   8     1278.09     1424.53    245.15 o 
 -19   5   8    11408.87    11105.96    739.68 o 
 -17   5   8     1379.30     1122.95    157.64 o 
 -15   5   8     5573.60     5204.88    241.12 o 
 -13   5   8      903.00      862.03    100.51 o 
 -11   5   8    40274.94    38583.94    576.93 o 
  -9   5   8      151.42      233.73     73.17 o 
  -7   5   8     2165.97     2252.72    114.87 o 
  -5   5   8    28052.30    26771.88    441.49 o 
  -3   5   8    11584.68    10989.96    191.14 o 
  -1   5   8     1078.79     1000.94     90.51 o 
   1   5   8    13615.57    13799.38    288.51 o 
   3   5   8   104043.07   104440.63   1430.65 o 
   5   5   8       17.24       82.14     34.26 o 
   7   5   8     6526.92     6520.14    137.06 o 
   9   5   8     3383.38     3621.90    135.49 o 
  11   5   8    14950.52    15381.15    345.57 o 
  13   5   8    13425.11    13303.22    298.26 o 
  15   5   8     1510.24     1425.50    120.85 o 
  17   5   8    13440.34    12715.84    573.18 o 
  19   5   8     5933.05     6010.23    375.92 o 
  21   5   8    16755.84    16554.99    545.99 o 
 -20   6   8     2721.64     2829.44    235.51 o 
 -18   6   8     1404.12     1470.46    162.23 o 
 -16   6   8     2011.70     2028.81    164.06 o 
 -14   6   8     1634.74     1430.06    125.55 o 
 -12   6   8     1962.50     1764.26    137.10 o 
 -10   6   8     6307.50     6310.30    181.89 o 
  -8   6   8    14048.75    13914.22    262.65 o 
  -6   6   8     2830.32     2578.97    158.48 o 
  -4   6   8      198.36      310.83     58.89 o 
  -2   6   8    11086.02    11108.13    377.03 o 
   0   6   8      331.82      318.03     80.30 o 
   2   6   8    13857.59    13075.84    257.34 o 
   4   6   8     8023.62     8209.22    191.99 o 
   6   6   8     3044.95     3429.01    139.67 o 
   8   6   8     1446.68     1293.34    219.28 o 
  10   6   8    35565.19    37617.42    792.52 o 
  12   6   8    13539.97    13286.84    455.88 o 
  14   6   8     2186.04     2068.99    175.46 o 
  16   6   8     1246.45      917.89    148.55 o 
  18   6   8      134.82      217.32    160.89 o 
  20   6   8     2269.17     2493.20    252.97 o 
 -19   7   8      759.64      834.29    157.61 o 
 -17   7   8    11913.80    11969.73    346.36 o 
 -15   7   8     7882.53     7674.27    356.03 o 
 -13   7   8     6425.18     5889.43    234.35 o 
 -11   7   8     5425.75     5725.47    193.79 o 
  -9   7   8       67.65      236.02     72.85 o 
  -7   7   8       83.02      110.48     60.60 o 
  -5   7   8    11350.52    11232.49    245.41 o 
  -3   7   8    47292.61    47559.01    827.02 o 
  -1   7   8     2255.03     2204.81    139.20 o 
   1   7   8    31807.81    29914.12    489.70 o 
   3   7   8    24676.05    24717.15    419.51 o 
   5   7   8      217.15      316.62     67.53 o 
   7   7   8      731.46      717.59    117.72 o 
   9   7   8     1846.67     1847.09    164.14 o 
  11   7   8    20939.68    21539.63    539.33 o 
  13   7   8      637.32      815.81    141.06 o 
  15   7   8    15854.38    15894.70    611.07 o 
  17   7   8    13345.47    13112.16    550.14 o 
  19   7   8        5.81       96.77    172.45 o 
 -18   8   8    12834.00    13259.56    488.57 o 
 -16   8   8     9625.01    10052.05    315.11 o 
 -14   8   8    22615.56    23047.65    433.43 o 
 -12   8   8     2235.20     2353.55    142.91 o 
 -10   8   8     4971.63     5003.77    270.48 o 
  -8   8   8    60781.25    60346.22   1058.56 o 
  -6   8   8     7062.30     7591.09    254.20 o 
  -4   8   8     3663.25     3289.20    205.98 o 
  -2   8   8    14730.95    14238.18    342.00 o 
   0   8   8    86278.70    86509.05   1238.28 o 
   2   8   8     8823.44     9596.72    232.42 o 
   4   8   8     2718.15     2597.19    128.93 o 
   6   8   8    36472.91    35884.44   1095.75 o 
   8   8   8    30239.35    32745.88    697.12 o 
  10   8   8     2711.77     2689.02    268.09 o 
  12   8   8     3370.09     3343.29    227.61 o 
  14   8   8    47114.56    50122.18   1835.34 o 
  16   8   8      651.52      580.97    154.87 o 
  18   8   8     9828.58    10151.79    372.32 o 
 -19   9   8     2407.13     2291.79    331.35 o 
 -17   9   8      263.85      387.62    191.96 o 
 -15   9   8      924.14      932.56    206.16 o 
 -13   9   8      581.31      608.60    173.12 o 
 -11   9   8    19222.57    19845.66    491.00 o 
  -9   9   8     1821.81     1888.75    211.12 o 
  -7   9   8     7507.48     7590.06    284.57 o 
  -5   9   8    10085.24    10625.50    315.60 o 
  -3   9   8    15790.57    14662.67    366.47 o 
  -1   9   8     9736.85    10009.80    340.69 o 
   1   9   8       74.92       44.45     74.28 o 
   3   9   8     9825.30     9629.05    241.11 o 
   5   9   8       69.07      161.48    103.27 o 
   7   9   8       88.09      195.13    107.18 o 
   9   9   8     3448.94     3244.31    208.03 o 
  11   9   8    51653.25    52968.80   1086.10 o 
  13   9   8     7183.80     7315.73    374.46 o 
  15   9   8      310.04      323.33    149.98 o 
  17   9   8      632.71      695.32    171.20 o 
 -18  10   8       69.83      -30.73    216.36 o 
 -16  10   8     1360.00     1414.28    245.24 o 
 -14  10   8      192.91      417.98    188.01 o 
 -12  10   8      830.82      791.16    157.27 o 
 -10  10   8     1241.78     1104.92    162.64 o 
  -8  10   8     7550.07     7252.30    288.40 o 
  -6  10   8     1596.67     1740.36    164.88 o 
  -4  10   8      219.70       93.58    110.86 o 
  -2  10   8     1288.72     1264.77    122.31 o 
   0  10   8     1169.46     1181.00    115.96 o 
   2  10   8      127.61      161.17     92.46 o 
   4  10   8        6.53      212.78    114.81 o 
   6  10   8     7728.63     7713.81    310.75 o 
   8  10   8     6368.45     6201.64    362.89 o 
  10  10   8     2738.81     3055.63    215.56 o 
  12  10   8     1919.89     1904.69    214.56 o 
  14  10   8     2000.25     2218.64    201.20 o 
  16  10   8      322.28      359.02    160.30 o 
 -15  11   8     3859.49     4247.80    390.39 o 
 -13  11   8        2.32      148.19    168.33 o 
 -11  11   8    22290.68    21792.21    552.38 o 
  -9  11   8      468.19      408.75    138.89 o 
  -7  11   8     7548.52     7596.66    301.15 o 
  -5  11   8    30859.25    29841.08    639.62 o 
  -3  11   8    13521.11    13030.26    474.19 o 
  -1  11   8     1961.67     2136.86    161.98 o 
   1  11   8      682.24      592.57    115.12 o 
   3  11   8    60806.39    62434.64   1055.97 o 
   5  11   8      164.60      112.08    123.03 o 
   7  11   8     5977.76     5970.87    279.90 o 
   9  11   8    13466.62    14606.84    721.74 o 
  11  11   8    18489.19    18869.76    554.18 o 
  13  11   8    10796.54    10699.26    613.53 o 
  15  11   8      336.13      322.48    160.34 o 
 -14  12   8    13540.24    13491.37    630.16 o 
 -12  12   8     4859.88     5235.69    328.18 o 
 -10  12   8      382.15      336.62    167.54 o 
  -8  12   8    26630.14    26186.49    684.04 o 
  -6  12   8     8869.59     8895.46    387.05 o 
  -4  12   8      106.77      268.23    140.54 o 
  -2  12   8     6985.31     6766.79    267.85 o 
   0  12   8    56502.89    53820.77    952.57 o 
   2  12   8     3931.05     3332.52    291.25 o 
   4  12   8     2426.43     2677.17    202.70 o 
   6  12   8    28871.39    28662.43    939.45 o 
   8  12   8     9668.55    10054.13    531.94 o 
  10  12   8     7637.64     8185.55    315.12 o 
  12  12   8     1303.04     1577.25    358.85 o 
  14  12   8    16903.09    18194.82    598.38 o 
 -13  13   8       45.60       35.80    245.56 o 
 -11  13   8      724.71      641.59    196.70 o 
  -9  13   8     7227.78     7911.66    707.01 o 
  -7  13   8     2808.49     3334.58    269.08 o 
  -5  13   8     3891.27     3649.41    265.87 o 
  -3  13   8     2777.87     2356.80    188.77 o 
  -1  13   8     1433.33     1490.61    162.24 o 
   1  13   8     9869.29     9688.04    313.11 o 
   3  13   8      753.25      773.66    160.03 o 
   5  13   8     5503.48     5335.03    283.85 o 
   7  13   8      285.30      493.43    160.28 o 
   9  13   8     7646.47     8542.66    331.84 o 
  11  13   8      144.17      126.64    182.77 o 
  13  13   8     1600.58     2068.69    256.54 o 
 -10  14   8     3143.37     3540.40    405.01 o 
  -8  14   8    10960.90    11271.09    452.03 o 
  -6  14   8      218.14      101.00    230.35 o 
  -4  14   8     2824.59     2517.62    205.16 o 
  -2  14   8       11.50       26.12    130.17 o 
   0  14   8    16371.08    15649.39    416.36 o 
   2  14   8     2659.63     2657.59    340.75 o 
   4  14   8     1146.71     1148.88    182.44 o 
   6  14   8     6466.79     6389.75    321.23 o 
   8  14   8     2977.61     2920.24    228.81 o 
  10  14   8     3971.73     4477.85    270.50 o 
  -7  15   8       67.49      272.00    172.32 o 
  -5  15   8     8062.12     8594.50    349.39 o 
  -3  15   8    14121.31    14612.05    502.37 o 
  -1  15   8      530.52      486.53    195.71 o 
   1  15   8     3347.08     3076.34    247.63 o 
   3  15   8    22182.79    22016.63    850.17 o 
   5  15   8     1614.44     1461.37    209.43 o 
   7  15   8     2586.26     2779.43    235.67 o 
  -2  16   8     5108.48     5457.86    341.08 o 
   0  16   8     7464.31     8350.42    494.41 o 
   2  16   8     6888.08     7037.42    357.90 o 
 -21   1   9     8045.86     7869.64    536.57 o 
 -19   1   9     5636.41     5556.33    251.81 o 
 -17   1   9    16860.70    15863.73    421.95 o 
 -15   1   9      212.05      282.05    115.46 o 
 -13   1   9     5484.61     5625.92    198.51 o 
 -11   1   9    54820.86    53011.94    822.49 o 
  -9   1   9    12221.27    11811.68    181.35 o 
  -7   1   9     5298.51     5814.40    112.10 o 
  -5   1   9      336.21      384.49     43.51 o 
  -3   1   9   100839.62    98839.53   1139.11 o 
  -1   1   9     5412.46     4946.43    128.91 o 
   1   1   9      530.13      566.04     50.74 o 
   3   1   9    41014.49    42102.27    668.33 o 
   5   1   9    48285.87    48886.75    697.09 o 
   7   1   9    34377.73    34806.96    529.58 o 
   9   1   9     4195.91     4494.59    149.32 o 
  11   1   9    60836.17    59550.45    978.33 o 
  13   1   9      207.19      327.93     83.75 o 
  15   1   9    16093.31    15224.48    338.18 o 
  17   1   9      590.49      657.72    122.39 o 
  19   1   9    20158.64    19479.26    449.32 o 
  21   1   9    13879.90    12966.26    360.41 o 
 -22   2   9    11367.22    11928.50    590.66 o 
 -20   2   9    13636.87    13047.82    480.79 o 
 -18   2   9     5393.04     5859.10    251.94 o 
 -16   2   9     5539.50     5366.97    255.62 o 
 -14   2   9    66271.20    66012.93   1020.08 o 
 -12   2   9       10.53       42.62     74.21 o 
 -10   2   9      204.72      341.27     66.60 o 
  -8   2   9    29062.80    28630.89    373.45 o 
  -6   2   9    74220.75    71453.91    919.79 o 
  -4   2   9      357.37      226.39     46.95 o 
  -2   2   9     4187.73     3865.65    117.72 o 
   0   2   9   153757.14   154392.61   1873.37 o 
   2   2   9     5923.21     7080.22    141.65 o 
   4   2   9    71979.73    75249.46   1041.10 o 
   6   2   9    18339.27    17971.68    306.77 o 
   8   2   9    58940.58    59860.82    860.01 o 
  10   2   9    31202.18    30599.12    497.62 o 
  12   2   9    17618.55    16459.36    328.72 o 
  14   2   9    24821.47    23335.91    436.50 o 
  16   2   9     3324.35     3252.21    176.76 o 
  18   2   9    44006.48    41855.43    723.66 o 
  20   2   9     3231.30     3085.69    201.65 o 
 -21   3   9      174.45     -114.21    176.19 o 
 -19   3   9     4374.80     4013.92    295.77 o 
 -17   3   9    18127.05    18831.21    424.07 o 
 -15   3   9    19394.88    18819.53    363.77 o 
 -13   3   9       31.15       88.61     84.86 o 
 -11   3   9     7450.30     7382.79    188.66 o 
  -9   3   9     7656.64     6976.52    174.46 o 
  -7   3   9       43.92       82.81     36.68 o 
  -5   3   9    30414.46    29542.65    454.90 o 
  -3   3   9    34549.87    34035.05    546.96 o 
  -1   3   9    20625.32    21129.00    347.14 o 
   1   3   9    34069.13    36017.94    454.99 o 
   3   3   9    72980.39    75869.44    956.07 o 
   5   3   9     3634.79     3568.52    141.38 o 
   7   3   9      107.04      141.19     48.70 o 
   9   3   9    23498.20    23299.46    396.03 o 
  11   3   9     2654.41     2581.95    131.38 o 
  13   3   9      830.14      761.43     99.07 o 
  15   3   9    12709.77    12003.44    488.58 o 
  17   3   9    24260.58    23925.47    476.69 o 
  19   3   9      242.61      218.42    120.99 o 
  21   3   9     1339.91     1481.79    175.94 o 
 -20   4   9      594.06      772.77    205.09 o 
 -18   4   9      161.80      283.34    141.32 o 
 -16   4   9      422.15      358.16    103.30 o 
 -14   4   9     3745.48     3806.66    168.12 o 
 -12   4   9    13955.51    14231.47    290.79 o 
 -10   4   9     8050.24     7646.18    209.07 o 
  -8   4   9     8196.01     7930.12    228.43 o 
  -6   4   9      651.42      635.61     86.39 o 
  -4   4   9    27282.86    27151.97    428.39 o 
  -2   4   9    12810.02    12374.95    234.43 o 
   0   4   9    11347.12    10423.96    198.25 o 
   2   4   9     2223.84     2244.08     79.97 o 
   4   4   9       27.04       95.06     46.79 o 
   6   4   9    11594.61    12160.59    204.61 o 
   8   4   9    15254.71    16056.19    265.05 o 
  10   4   9    14254.41    13832.55    279.77 o 
  12   4   9     4596.67     4584.15    213.84 o 
  14   4   9       22.00      -14.70     80.30 o 
  16   4   9     5256.49     5360.33    219.86 o 
  18   4   9    15807.16    16015.46    499.42 o 
  20   4   9     5358.73     5425.02    332.25 o 
 -21   5   9     1856.27     2057.87    270.40 o 
 -19   5   9     2084.06     2465.79    265.48 o 
 -17   5   9    13633.80    12821.38    340.40 o 
 -15   5   9     5561.09     5133.81    224.40 o 
 -13   5   9     3190.21     2865.82    177.48 o 
 -11   5   9    38359.86    37744.68    628.51 o 
  -9   5   9    10166.59     9865.50    297.92 o 
  -7   5   9    10028.17     9672.22    262.58 o 
  -5   5   9     8089.16     7886.18    190.35 o 
  -3   5   9    56249.57    54035.53    710.41 o 
  -1   5   9      902.10      902.63     91.82 o 
   1   5   9       11.35       19.09     40.84 o 
   3   5   9    42338.30    41447.91    761.80 o 
   5   5   9    50538.96    50753.87    746.73 o 
   7   5   9    11012.42    11357.18    221.92 o 
   9   5   9      414.18      506.51     88.17 o 
  11   5   9    23745.77    24515.98    493.09 o 
  13   5   9     3408.26     3318.76    228.53 o 
  15   5   9    19885.73    19918.34    479.30 o 
  17   5   9     2805.20     2585.69    234.74 o 
  19   5   9     5512.69     5553.14    331.90 o 
 -20   6   9    12656.67    13683.24    522.97 o 
 -18   6   9     2786.14     2726.23    329.26 o 
 -16   6   9     3992.33     3661.03    208.09 o 
 -14   6   9    23106.99    22054.50    456.40 o 
 -12   6   9    25056.33    25837.68    486.60 o 
 -10   6   9    13712.60    13413.57    303.46 o 
  -8   6   9    63439.48    62356.86    939.74 o 
  -6   6   9     7027.41     6864.43    185.15 o 
  -4   6   9      703.32      569.12     89.26 o 
  -2   6   9    37211.41    35939.32    643.50 o 
   0   6   9    15999.27    15425.38    298.88 o 
   2   6   9    11692.43    11647.08    244.55 o 
   4   6   9     8974.50     8389.09    200.32 o 
   6   6   9    92337.64    94958.45   1325.49 o 
   8   6   9      106.10      -74.24     94.66 o 
  10   6   9     3939.84     4401.27    237.78 o 
  12   6   9    36487.08    36543.88    800.81 o 
  14   6   9    14120.25    14382.48    655.44 o 
  16   6   9     1408.38     1211.37    190.06 o 
  18   6   9     2403.08     2328.22    242.17 o 
  20   6   9    21713.89    21639.00    963.32 o 
 -19   7   9      498.51      440.04    168.06 o 
 -17   7   9     5544.03     5288.97    289.22 o 
 -15   7   9     7319.08     7968.84    273.52 o 
 -13   7   9    22960.28    23450.63    469.32 o 
 -11   7   9     1009.00     1035.61    116.67 o 
  -9   7   9    32891.13    32554.14    642.36 o 
  -7   7   9       22.29       99.48     89.10 o 
  -5   7   9    17882.08    17326.81    391.82 o 
  -3   7   9      482.99      403.82    112.49 o 
  -1   7   9    18170.57    16568.73    366.72 o 
   1   7   9    24486.18    23619.15    414.67 o 
   3   7   9    14833.73    14470.97    289.27 o 
   5   7   9      180.53      162.92     69.73 o 
   7   7   9      174.78      138.70    101.31 o 
   9   7   9    59293.68    57239.39   1128.86 o 
  11   7   9       51.17       45.06    119.77 o 
  13   7   9     1111.07     1391.73    259.25 o 
  15   7   9       29.03      -95.34    121.37 o 
  17   7   9    24947.44    25229.62   1264.65 o 
  19   7   9     6287.48     6429.54    367.21 o 
 -18   8   9        8.99      -41.58    170.79 o 
 -16   8   9      264.39      248.30    174.45 o 
 -14   8   9     2611.51     2683.67    216.71 o 
 -12   8   9       49.78       47.56    115.16 o 
 -10   8   9     1129.30      956.77    136.17 o 
  -8   8   9     2736.70     2735.04    177.78 o 
  -6   8   9     6991.29     7136.36    273.50 o 
  -4   8   9     3431.66     3102.87    222.93 o 
  -2   8   9      955.25      699.44    105.98 o 
   0   8   9     5788.08     6302.69    193.25 o 
   2   8   9      138.86       73.89     69.70 o 
   4   8   9     3433.48     3707.46    152.34 o 
   6   8   9      424.74      424.00    111.92 o 
   8   8   9     2807.36     2722.26    189.34 o 
  10   8   9     7910.90     8100.92    371.52 o 
  12   8   9      206.81      292.34    135.49 o 
  14   8   9      563.62      353.99    140.89 o 
  16   8   9        8.56      163.70    161.29 o 
  18   8   9     1744.04     1520.07    223.90 o 
 -17   9   9    10429.59    10380.92    493.19 o 
 -15   9   9     4668.73     4601.75    341.88 o 
 -13   9   9     5739.24     5743.46    292.12 o 
 -11   9   9     7274.48     7401.27    308.89 o 
  -9   9   9    23556.17    23080.06    533.62 o 
  -7   9   9     2720.56     2716.52    187.64 o 
  -5   9   9    39725.94    39005.67    858.85 o 
  -3   9   9     7891.56     7814.67    267.67 o 
  -1   9   9     7423.36     7367.75    222.60 o 
   1   9   9    24786.65    23857.75    459.04 o 
   3   9   9    18440.61    18088.24    358.30 o 
   5   9   9     1673.21     1740.81    160.78 o 
   7   9   9     4714.62     4595.99    238.22 o 
   9   9   9    48230.60    50464.54   1010.17 o 
  11   9   9     5669.66     6062.27    360.95 o 
  13   9   9       52.42      -99.49    136.10 o 
  15   9   9     5983.16     6005.39    303.17 o 
  17   9   9    14355.85    14266.29    437.04 o 
 -16  10   9     9115.11     9478.19    495.03 o 
 -14  10   9     1291.09     1558.99    264.17 o 
 -12  10   9    21445.32    21283.13    538.86 o 
 -10  10   9     6416.96     6702.80    305.13 o 
  -8  10   9    14760.03    13562.70    389.52 o 
  -6  10   9    11981.59    11460.25    398.61 o 
  -4  10   9      858.39      933.81    185.32 o 
  -2  10   9    57196.48    55429.43    875.12 o 
   0  10   9     3517.92     3705.76    315.41 o 
   2  10   9     8352.25     8884.01    246.88 o 
   4  10   9      122.06      375.23    121.69 o 
   6  10   9    45771.94    45852.79    935.53 o 
   8  10   9      520.33      393.10    131.79 o 
  10  10   9      756.81     1185.68    247.34 o 
  12  10   9    26485.13    25882.37    788.40 o 
  14  10   9     9172.44     9391.33    351.84 o 
  16  10   9     6493.97     6957.63    335.21 o 
 -15  11   9      398.94      271.94    298.27 o 
 -13  11   9     2388.63     2191.47    217.34 o 
 -11  11   9     5330.46     5760.08    346.21 o 
  -9  11   9      443.03      554.55    148.37 o 
  -7  11   9       65.35      103.80    121.50 o 
  -5  11   9     7747.21     7586.66    299.50 o 
  -3  11   9     2226.46     2117.76    175.59 o 
  -1  11   9     1649.11     1691.70    142.88 o 
   1  11   9     2006.03     1615.19    145.22 o 
   3  11   9     3389.98     3285.70    343.29 o 
   5  11   9      973.80      638.16    139.90 o 
   7  11   9       12.42       39.92    124.66 o 
   9  11   9     7281.11     7138.23    558.48 o 
  11  11   9      761.10      674.07    224.20 o 
  13  11   9       17.42     -236.01    157.34 o 
  15  11   9     3423.54     3286.33    291.12 o 
 -14  12   9       39.82       21.35    204.99 o 
 -12  12   9     2788.71     3037.90    273.50 o 
 -10  12   9      738.30      844.83    172.01 o 
  -8  12   9      137.93       30.85    182.01 o 
  -6  12   9      965.51     1051.74    186.00 o 
  -4  12   9     9037.37     8821.38    467.43 o 
  -2  12   9    10498.63    10246.12    318.92 o 
   0  12   9      377.17      323.06    119.39 o 
   2  12   9      149.28      -54.34    124.95 o 
   4  12   9     2458.08     2242.91    321.90 o 
   6  12   9    11580.00    11471.46    384.81 o 
   8  12   9     2783.28     2606.55    216.03 o 
  10  12   9     3698.95     3596.30    251.96 o 
  12  12   9     3665.02     3777.91    303.55 o 
  14  12   9     1530.05     1911.62    252.09 o 
 -11  13   9      820.94      915.73    201.93 o 
  -9  13   9    11146.85    11136.95    507.83 o 
  -7  13   9      408.66      266.99    159.50 o 
  -5  13   9    17998.88    15895.35    506.86 o 
  -3  13   9     8224.04     8486.38    307.91 o 
  -1  13   9    14346.55    14007.88    386.42 o 
   1  13   9    12030.64    11622.54    392.23 o 
   3  13   9    20609.07    20556.01    541.05 o 
   5  13   9      615.86      615.71    227.31 o 
   7  13   9     1523.80     1285.60    183.46 o 
   9  13   9    19492.10    19729.85    547.21 o 
  11  13   9     2138.83     2366.75    387.50 o 
 -10  14   9       58.35       61.42    174.36 o 
  -8  14   9    14160.01    15133.22   1068.10 o 
  -6  14   9     8712.74     9522.59    414.67 o 
  -4  14   9      285.76      129.65    136.64 o 
  -2  14   9     6220.05     6047.76    304.61 o 
   0  14   9    18412.30    17952.88    513.56 o 
   2  14   9     2408.33     1947.16    208.54 o 
   4  14   9     5979.18     6455.84    325.66 o 
   6  14   9     7918.42     8238.30    765.91 o 
   8  14   9     4624.99     4932.02    432.94 o 
  10  14   9      287.82      371.12    169.39 o 
  -7  15   9      137.64      398.67    164.63 o 
  -5  15   9       65.80      129.85    223.45 o 
  -3  15   9    11472.86    10810.46    418.64 o 
  -1  15   9     1196.09     1137.10    194.58 o 
   1  15   9       14.69     -144.85    154.09 o 
   3  15   9     5524.97     5861.13    444.52 o 
   5  15   9     1448.86     1426.64    207.47 o 
 -20   0  10     8883.99     8564.73    864.79 o 
 -18   0  10     9631.39    10282.21    768.70 o 
 -16   0  10    21552.00    21856.65    736.67 o 
 -14   0  10    11753.68    12104.18    494.36 o 
 -12   0  10    29516.59    29320.77   1097.89 o 
 -10   0  10      393.02      608.50    117.10 o 
  -8   0  10   101592.05    98604.59   1525.17 o 
  -6   0  10     6956.51     6360.82    172.99 o 
  -4   0  10    13691.02    12625.96    276.17 o 
  -2   0  10   116801.34   118238.98   2451.01 o 
   0   0  10    48441.13    48372.55   1126.51 o 
   2   0  10     5163.31     5506.78    274.03 o 
   4   0  10     4441.72     4993.12    396.81 o 
   6   0  10   165978.78   163449.64   2814.07 o 
   8   0  10    17523.14    18155.47    514.24 o 
  10   0  10     2605.49     2239.05    157.97 o 
  12   0  10    12138.14    11638.43    347.00 o 
  14   0  10    64643.80    62388.18   2520.39 o 
  16   0  10    10753.82     9839.30    388.55 o 
  18   0  10     8796.17     8052.12    505.47 o 
  20   0  10    16088.88    15701.68    796.10 o 
 -21   1  10     1139.67     1249.31    230.39 o 
 -19   1  10     6252.48     6707.26    339.26 o 
 -17   1  10     6558.60     7254.51    312.35 o 
 -15   1  10    10676.63    10784.71    335.75 o 
 -13   1  10       29.12      -59.63     98.20 o 
 -11   1  10     8466.07     8624.26    197.90 o 
  -9   1  10    10493.59    10360.70    170.04 o 
  -7   1  10     5207.08     5331.51    113.38 o 
  -5   1  10    27131.40    27601.84    364.00 o 
  -3   1  10    29551.16    29809.33    425.90 o 
  -1   1  10       87.12      159.60     51.70 o 
   1   1  10     2878.37     2829.00    103.67 o 
   3   1  10    68286.10    69694.99   1065.24 o 
   5   1  10       16.09       43.94     58.61 o 
   7   1  10      967.14     1048.17     74.79 o 
   9   1  10    21030.55    20835.33    366.04 o 
  11   1  10    20317.06    19697.01    409.47 o 
  13   1  10     1975.21     2113.37    132.51 o 
  15   1  10      442.11      408.24    100.95 o 
  17   1  10    32679.62    31306.50    575.68 o 
  19   1  10        5.41      -63.27    115.13 o 
  21   1  10     8940.26     8193.26    287.19 o 
 -20   2  10       48.83       74.59    172.06 o 
 -18   2  10      680.76      538.15    135.05 o 
 -16   2  10     6113.94     5821.86    274.55 o 
 -14   2  10       72.87       10.96    106.92 o 
 -12   2  10     1636.22     1576.06    104.97 o 
 -10   2  10       90.49      131.53     64.11 o 
  -8   2  10     7350.74     7362.46    175.61 o 
  -6   2  10     7535.11     7252.71    155.04 o 
  -4   2  10       74.10       97.16     45.08 o 
  -2   2  10      124.37      141.95     49.94 o 
   0   2  10     1357.40     1224.11     67.69 o 
   2   2  10     9823.50    10329.69    173.98 o 
   4   2  10     9050.35     9274.12    196.48 o 
   6   2  10    31436.81    33310.04    563.51 o 
   8   2  10     3185.60     3172.34    127.84 o 
  10   2  10     1710.58     1738.08    126.91 o 
  12   2  10     4571.23     4454.86    176.38 o 
  14   2  10     3395.99     3565.23    193.18 o 
  16   2  10     9950.86     9375.33    269.22 o 
  18   2  10     2920.15     2792.91    184.16 o 
  20   2  10       46.80      112.31    126.08 o 
 -21   3  10     3910.26     4527.97    337.29 o 
 -19   3  10    10590.34    10722.86    371.05 o 
 -17   3  10     5499.96     5370.51    243.60 o 
 -15   3  10    15534.43    15931.68    376.52 o 
 -13   3  10    13292.95    13292.32    315.49 o 
 -11   3  10    22406.01    23198.66    391.71 o 
  -9   3  10     1787.99     1811.87    106.47 o 
  -7   3  10    16894.09    16325.33    317.84 o 
  -5   3  10    51740.04    50558.10    734.47 o 
  -3   3  10      908.64      917.93     70.84 o 
  -1   3  10    10116.06     9849.75    204.61 o 
   1   3  10     7842.11     8218.30    148.77 o 
   3   3  10    91497.12    93859.97   1175.53 o 
   5   3  10     3782.48     3773.78    169.00 o 
   7   3  10      102.52       52.52     49.66 o 
   9   3  10    19398.67    19451.38    349.65 o 
  11   3  10    13098.89    12675.13    332.17 o 
  13   3  10     7232.84     8211.11    260.24 o 
  15   3  10      577.50      407.36    102.90 o 
  17   3  10    31122.37    31031.21    639.06 o 
  19   3  10      222.50      295.26    147.42 o 
 -20   4  10    16473.53    16713.33    600.88 o 
 -18   4  10     3574.48     3359.21    235.67 o 
 -16   4  10     3431.48     3453.21    175.32 o 
 -14   4  10    15482.64    14526.00    313.53 o 
 -12   4  10     6008.38     5861.49    252.52 o 
 -10   4  10     4101.89     3966.88    183.64 o 
  -8   4  10    51279.27    49929.81    858.03 o 
  -6   4  10    37265.01    36733.00    657.10 o 
  -4   4  10      147.80      153.49     53.85 o 
  -2   4  10    29731.16    29677.34    469.17 o 
   0   4  10    89095.04    88579.14   1109.60 o 
   2   4  10     1092.66      944.63     65.72 o 
   4   4  10     6367.41     6315.74    192.31 o 
   6   4  10    49234.47    50613.13    728.51 o 
   8   4  10     5034.34     4988.09    152.13 o 
  10   4  10     9149.03     9412.01    223.56 o 
  12   4  10    39154.76    38432.71    622.74 o 
  14   4  10    40471.38    40361.42    758.20 o 
  16   4  10     1613.07     1272.67    181.05 o 
  18   4  10     9910.85     9866.94    397.95 o 
  20   4  10    14373.55    13812.29    493.77 o 
 -19   5  10     1909.77     1307.89    230.65 o 
 -17   5  10    13770.62    14274.95    451.51 o 
 -15   5  10       61.55      -16.11    102.80 o 
 -13   5  10     7422.63     7637.83    219.51 o 
 -11   5  10     5542.10     5670.48    204.62 o 
  -9   5  10    29574.02    29182.76    580.86 o 
  -7   5  10     3089.11     2849.21    135.48 o 
  -5   5  10     4340.58     4043.35    145.40 o 
  -3   5  10    36325.22    33921.77    528.73 o 
  -1   5  10      212.90      138.72     58.76 o 
   1   5  10    20145.48    20774.96    406.38 o 
   3   5  10      600.70      590.36    116.69 o 
   5   5  10    60380.83    60495.46    881.27 o 
   7   5  10    12337.62    12391.12    425.26 o 
   9   5  10     9183.46     9208.62    351.10 o 
  11   5  10     8288.51     8290.78    305.96 o 
  13   5  10     6778.33     7303.98    309.25 o 
  15   5  10    39924.89    38886.46    919.09 o 
  17   5  10      451.75      307.32    165.75 o 
  19   5  10     1789.84     1851.28    227.32 o 
 -20   6  10      324.48      497.03    211.28 o 
 -18   6  10     4901.58     4904.95    338.28 o 
 -16   6  10     1514.46     1536.93    156.76 o 
 -14   6  10      481.37      435.63    114.87 o 
 -12   6  10      105.48      109.15     92.07 o 
 -10   6  10     1024.73      930.90    107.04 o 
  -8   6  10    25265.27    23610.85    431.77 o 
  -6   6  10     6746.60     6380.69    215.07 o 
  -4   6  10    10072.60     9696.63    265.17 o 
  -2   6  10     7134.14     6606.69    221.33 o 
   0   6  10     3064.66     3158.91    138.77 o 
   2   6  10      638.45      629.30     79.40 o 
   4   6  10    18817.99    17811.81    331.24 o 
   6   6  10     7434.46     7139.23    372.41 o 
   8   6  10     4285.27     4456.59    277.85 o 
  10   6  10     8583.20     8178.01    297.80 o 
  12   6  10     1129.70     1139.44    158.68 o 
  14   6  10    10352.46    10557.35    380.05 o 
  16   6  10    11393.72    11280.58    411.25 o 
  18   6  10     2811.74     3056.46    464.58 o 
 -19   7  10      953.15     1114.18    430.61 o 
 -17   7  10    17012.28    16163.81    557.71 o 
 -15   7  10     6153.14     6384.15    369.75 o 
 -13   7  10     2697.22     3103.97    183.61 o 
 -11   7  10    22093.77    21746.65    501.29 o 
  -9   7  10    11847.92    11776.28    429.43 o 
  -7   7  10      193.29      347.71    101.50 o 
  -5   7  10     1674.19     1723.05    138.02 o 
  -3   7  10    35593.21    36191.31    669.71 o 
  -1   7  10      909.82      925.67    110.05 o 
   1   7  10    12484.33    12016.71    266.43 o 
   3   7  10    26498.96    26155.33    452.74 o 
   5   7  10     8357.35     8721.70    217.44 o 
   7   7  10      224.89      188.00    120.94 o 
   9   7  10    12972.50    13662.70    715.32 o 
  11   7  10    13276.27    12838.54    403.06 o 
  13   7  10      681.74      576.27    187.00 o 
  15   7  10    14430.40    14966.87    426.79 o 
  17   7  10     3209.00     3429.84    270.61 o 
  19   7  10      102.76     -152.99    163.87 o 
 -18   8  10      217.41      373.87    196.77 o 
 -16   8  10     1925.60     1756.38    244.32 o 
 -14   8  10    49653.15    51437.71    999.98 o 
 -12   8  10      687.33      691.86    139.93 o 
 -10   8  10     5988.33     5863.94    265.34 o 
  -8   8  10     6746.67     6744.38    258.94 o 
  -6   8  10    41045.55    40586.36    764.38 o 
  -4   8  10     5105.39     5494.15    235.04 o 
  -2   8  10    10058.05    10719.32    342.10 o 
   0   8  10    28417.57    28951.41    501.33 o 
   2   8  10    13953.42    14262.54    303.62 o 
   4   8  10    58095.04    57506.38   1317.09 o 
   6   8  10     5984.68     6012.75    260.88 o 
   8   8  10    18187.41    18073.96    469.17 o 
  10   8  10     7644.40     7555.97    367.38 o 
  12   8  10    35745.89    36631.09    984.87 o 
  14   8  10      110.29       95.02    137.62 o 
  16   8  10     4516.33     5237.24    451.00 o 
  18   8  10    20244.44    20744.86    960.29 o 
 -17   9  10    14083.07    13913.39    562.53 o 
 -15   9  10       19.99      188.44    179.26 o 
 -13   9  10     4975.04     4696.93    270.55 o 
 -11   9  10     9325.33     9714.45    391.93 o 
  -9   9  10     9836.75     9882.76    334.87 o 
  -7   9  10     7593.97     7421.94    281.25 o 
  -5   9  10      164.93      198.94    107.33 o 
  -3   9  10    22458.13    21413.80    683.69 o 
  -1   9  10      936.89     1022.54    110.68 o 
   1   9  10    12840.80    12904.73    297.27 o 
   3   9  10      920.07     1193.91    163.86 o 
   5   9  10    10416.78    10008.72    329.27 o 
   7   9  10    17386.17    16990.95    458.19 o 
   9   9  10     7167.24     7142.05    334.58 o 
  11   9  10      377.50       65.19    176.33 o 
  13   9  10     1708.51     1790.15    201.87 o 
  15   9  10    15986.13    16258.39    507.50 o 
  17   9  10       26.87       58.70    167.52 o 
 -16  10  10      770.51      769.93    227.14 o 
 -14  10  10      755.65      894.07    217.86 o 
 -12  10  10     1049.50     1191.43    177.75 o 
 -10  10  10       25.12       32.64    125.72 o 
  -8  10  10      605.31      670.49    186.46 o 
  -6  10  10     7591.56     7876.50    301.13 o 
  -4  10  10     1744.23     1870.62    191.08 o 
  -2  10  10      299.26      374.73    102.14 o 
   0  10  10      149.60      183.18     85.22 o 
   2  10  10     2729.42     2481.61    237.13 o 
   4  10  10     2674.90     2463.17    189.92 o 
   6  10  10     2030.83     2007.72    244.23 o 
   8  10  10     4102.47     4199.72    304.49 o 
  10  10  10      331.71      188.96    202.85 o 
  12  10  10     3251.04     3159.57    320.29 o 
  14  10  10       19.56       39.42    181.51 o 
  16  10  10     1488.49     1437.06    208.80 o 
 -15  11  10      268.69      338.00    215.62 o 
 -13  11  10      486.07      462.99    170.22 o 
 -11  11  10    19000.93    18059.41    815.70 o 
  -9  11  10    24351.78    23946.69    581.86 o 
  -7  11  10     2313.37     2332.78    205.44 o 
  -5  11  10      801.67      535.93    138.49 o 
  -3  11  10    32184.91    32017.74    592.17 o 
  -1  11  10     1148.23     1029.93    128.84 o 
   1  11  10     5847.79     5807.36    229.58 o 
   3  11  10     2911.92     2517.07    203.76 o 
   5  11  10    32056.43    33103.24    741.71 o 
   7  11  10    15063.46    15281.00    763.21 o 
   9  11  10     9055.00     9739.65    428.45 o 
  11  11  10     3784.87     4128.82    328.22 o 
  13  11  10     2208.84     3032.50    280.07 o 
 -12  12  10     4631.78     4765.02    303.10 o 
 -10  12  10     6056.52     6193.34    327.79 o 
  -8  12  10    10241.14    10445.93    419.93 o 
  -6  12  10    21216.66    21108.72    650.30 o 
  -4  12  10     3263.82     3141.23    222.19 o 
  -2  12  10     9745.55     9795.34    362.65 o 
   0  12  10    12039.65    12338.11    354.71 o 
   2  12  10     7227.87     6995.45    325.73 o 
   4  12  10    14685.42    14723.46    436.82 o 
   6  12  10     5328.06     5212.56    284.35 o 
   8  12  10     3771.87     3839.17    256.63 o 
  10  12  10     4011.19     4266.83    275.15 o 
  12  12  10    18378.65    20870.87    634.77 o 
 -11  13  10     4333.05     4220.61    318.96 o 
  -9  13  10       31.86      -74.06    164.79 o 
  -7  13  10       98.23      213.64    216.39 o 
  -5  13  10     9360.77     9654.36    337.64 o 
  -3  13  10     1048.88      992.39    157.70 o 
  -1  13  10     1265.81     1353.08    163.84 o 
   1  13  10      806.04     1230.70    212.37 o 
   3  13  10    10378.41     9966.36    384.59 o 
   5  13  10     1024.56     1019.98    179.98 o 
   7  13  10       20.56        1.90    147.18 o 
   9  13  10     3786.94     4109.93    276.23 o 
  11  13  10     2430.64     2977.26    402.13 o 
  -8  14  10       26.53     -137.30    161.65 o 
  -6  14  10     6605.35     6854.09    318.78 o 
  -4  14  10     4002.73     4341.12    259.73 o 
  -2  14  10       75.77      -10.62    134.15 o 
   0  14  10     1045.97     1178.30    247.53 o 
   2  14  10     2387.57     2780.17    238.32 o 
   4  14  10     8514.70     8301.13    369.81 o 
   6  14  10      604.25      411.64    170.53 o 
   8  14  10     3281.46     3280.45    264.26 o 
  -5  15  10     5321.40     5427.79    300.33 o 
  -3  15  10    10524.73    10063.05    375.33 o 
  -1  15  10      989.03     1051.49    230.22 o 
   1  15  10     4449.81     4915.37    304.05 o 
   3  15  10     7719.48     7683.55    376.44 o 
 -21   1  11      218.40      427.90    201.89 o 
 -19   1  11       14.36       -0.81    143.15 o 
 -17   1  11    16484.07    16756.75    457.93 o 
 -15   1  11     1709.47     1592.16    170.62 o 
 -13   1  11     3394.19     2824.45    190.47 o 
 -11   1  11     4390.05     4566.12    162.63 o 
  -9   1  11    65313.02    66609.59    903.17 o 
  -7   1  11    11176.67    10657.80    176.03 o 
  -5   1  11    23399.13    23750.39    312.22 o 
  -3   1  11    10386.15    10512.63    250.67 o 
  -1   1  11     8451.33     8158.63    187.57 o 
   1   1  11    62905.43    62621.85    879.58 o 
   3   1  11     4766.66     5132.43    157.33 o 
   5   1  11    34933.14    35257.32    595.02 o 
   7   1  11     2769.40     2634.21    205.41 o 
   9   1  11    83619.41    82057.43   1061.19 o 
  11   1  11      309.35      286.50     76.94 o 
  13   1  11     4084.26     3867.28    226.94 o 
  15   1  11    28947.39    27788.13    512.62 o 
  17   1  11    11250.31    11991.63    292.08 o 
  19   1  11     2931.39     2938.08    206.64 o 
 -20   2  11    21019.88    21704.67    752.64 o 
 -18   2  11     1323.04     1113.79    159.03 o 
 -16   2  11       38.14       58.07    124.31 o 
 -14   2  11    20734.24    20267.29    713.84 o 
 -12   2  11    34379.12    32780.36    555.81 o 
 -10   2  11    11898.39    11823.47    244.97 o 
  -8   2  11     5829.91     5743.55    161.09 o 
  -6   2  11    44083.32    42101.15    584.60 o 
  -4   2  11      353.25      278.39     54.76 o 
  -2   2  11    47898.77    46165.90    682.98 o 
   0   2  11    10743.40    10694.81    181.85 o 
   2   2  11    43292.21    43092.87    537.71 o 
   4   2  11    19457.92    19295.23    327.95 o 
   6   2  11    31363.78    31153.05    488.47 o 
   8   2  11     9920.27    10122.55    223.33 o 
  10   2  11     7188.90     7328.69    199.09 o 
  12   2  11    67038.27    65395.15    973.03 o 
  14   2  11     3041.24     3224.74    182.61 o 
  16   2  11       58.37        4.83     71.06 o 
  18   2  11     9239.32     8022.44    284.97 o 
  20   2  11    23957.96    24311.96    842.60 o 
 -19   3  11     1270.21     1452.25    173.63 o 
 -17   3  11     5452.05     5414.12    250.73 o 
 -15   3  11     4966.80     4854.65    256.42 o 
 -13   3  11      448.00      511.77     92.36 o 
 -11   3  11    16845.27    16918.79    337.94 o 
  -9   3  11      830.20      794.27     87.21 o 
  -7   3  11      937.86      828.54     97.98 o 
  -5   3  11    19663.48    18647.69    326.25 o 
  -3   3  11    25398.13    24760.16    408.00 o 
  -1   3  11       13.07       97.99     54.76 o 
   1   3  11     2504.88     2454.48    118.37 o 
   3   3  11    18253.91    17582.25    279.53 o 
   5   3  11     5188.74     5115.71    162.62 o 
   7   3  11     1093.54     1168.71     83.13 o 
   9   3  11     9414.19     9339.27    392.63 o 
  11   3  11    34489.52    33551.46    552.64 o 
  13   3  11     4059.06     4198.15    181.66 o 
  15   3  11    11335.63    11781.46    437.63 o 
  17   3  11     3757.41     3275.83    257.01 o 
  19   3  11      351.39      267.75    178.27 o 
 -20   4  11     7752.99     7915.46    838.98 o 
 -18   4  11     2363.13     2509.15    315.39 o 
 -16   4  11      192.36      230.62    133.33 o 
 -14   4  11       50.82       -5.56     94.43 o 
 -12   4  11     6647.29     6614.04    216.86 o 
 -10   4  11     2307.30     2270.49    138.69 o 
  -8   4  11     5839.25     5664.67    207.03 o 
  -6   4  11    10191.84     9756.93    259.30 o 
  -4   4  11       24.36       77.93     52.85 o 
  -2   4  11     5273.28     5174.84    150.35 o 
   0   4  11    11656.15    11517.68    217.17 o 
   2   4  11    31582.09    29468.68    433.90 o 
   4   4  11    10249.61     9861.36    251.65 o 
   6   4  11     1090.08     1000.22    115.01 o 
   8   4  11     5262.34     4903.65    284.33 o 
  10   4  11     1501.70     1589.11    163.82 o 
  12   4  11    10126.41     9381.21    327.50 o 
  14   4  11     6326.87     5882.83    431.18 o 
  16   4  11     2810.38     2598.64    271.11 o 
  18   4  11     2079.27     2013.60    230.09 o 
 -19   5  11     1439.41     1786.82    385.09 o 
 -17   5  11    16675.38    16817.69    467.19 o 
 -15   5  11     2321.40     2342.69    172.84 o 
 -13   5  11    11401.26    10990.40    263.46 o 
 -11   5  11    14022.10    14380.84    298.71 o 
  -9   5  11    37464.60    36119.91    602.46 o 
  -7   5  11     4239.76     3966.11    253.80 o 
  -5   5  11    15971.57    14984.57    347.24 o 
  -3   5  11    14819.98    14742.34    282.64 o 
  -1   5  11     8093.97     8044.72    264.95 o 
   1   5  11    53378.82    52510.12    873.60 o 
   3   5  11    18511.80    17949.54    335.03 o 
   5   5  11     3970.20     3893.06    205.67 o 
   7   5  11    11689.17    11607.28    420.16 o 
   9   5  11    56558.21    53938.46   1295.96 o 
  11   5  11       54.68      119.04    119.70 o 
  13   5  11     1966.80     1809.99    274.79 o 
  15   5  11    22197.87    22285.73    694.67 o 
  17   5  11     9975.44    10265.42    403.75 o 
  19   5  11      424.16      542.02    193.58 o 
 -18   6  11     5174.52     5614.57    480.44 o 
 -16   6  11     6527.13     6024.16    298.35 o 
 -14   6  11    16371.31    16215.80    380.34 o 
 -12   6  11     1400.85     1583.76    142.71 o 
 -10   6  11       10.69       23.73     95.99 o 
  -8   6  11    40216.37    39274.18    849.61 o 
  -6   6  11    20209.50    20389.38    442.94 o 
  -4   6  11       35.12       17.52     78.76 o 
  -2   6  11    18056.87    18062.71    334.68 o 
   0   6  11    74947.90    73675.63   1070.75 o 
   2   6  11       15.12       24.00     72.33 o 
   4   6  11     6401.79     6399.99    183.12 o 
   6   6  11    11861.58    11638.30    513.60 o 
   8   6  11     8144.86     7718.26    549.83 o 
  10   6  11    21712.14    21292.42    772.26 o 
  12   6  11     4218.57     3748.84    245.14 o 
  14   6  11    26505.32    26021.54    911.04 o 
  16   6  11       61.12       58.02    157.87 o 
  18   6  11    17445.10    17163.71    544.72 o 
 -17   7  11      566.59      458.19    193.26 o 
 -15   7  11     1056.11     1249.38    212.14 o 
 -13   7  11      356.83      183.44    111.91 o 
 -11   7  11    23472.85    23818.73    539.76 o 
  -9   7  11      423.45      478.09    116.08 o 
  -7   7  11     2478.96     2462.38    170.98 o 
  -5   7  11    17880.99    17472.06    407.88 o 
  -3   7  11    11195.52    10829.01    296.31 o 
  -1   7  11     8670.60     8255.61    223.55 o 
   1   7  11     2753.06     2506.92    134.80 o 
   3   7  11    52384.95    51530.35   1114.51 o 
   5   7  11      856.03      754.90    109.35 o 
   7   7  11     4759.43     4780.15    241.00 o 
   9   7  11     1644.51     1425.24    242.00 o 
  11   7  11    18359.47    17803.34    743.79 o 
  13   7  11     8202.53     8712.04    355.97 o 
  15   7  11      259.37      205.89    150.96 o 
  17   7  11     3338.18     3797.75    293.11 o 
 -18   8  11      314.00      231.34    196.92 o 
 -16   8  11      272.77      137.24    172.49 o 
 -14   8  11       93.60       66.99    117.64 o 
 -12   8  11       82.62       35.11    114.68 o 
 -10   8  11     1797.13     1945.16    174.11 o 
  -8   8  11     3228.21     2838.42    190.42 o 
  -6   8  11     2505.01     2479.67    209.86 o 
  -4   8  11     3857.82     3624.63    227.04 o 
  -2   8  11     3330.51     3310.44    184.30 o 
   0   8  11      557.07      406.22     88.81 o 
   2   8  11     1190.60     1114.19    109.58 o 
   4   8  11      374.31      295.61     97.99 o 
   6   8  11     1817.27     1813.02    166.74 o 
   8   8  11     4397.28     4128.24    235.53 o 
  10   8  11     2889.55     2391.87    245.34 o 
  12   8  11     5131.52     5264.16    358.43 o 
  14   8  11       46.40       22.36    150.18 o 
  16   8  11      607.76      704.88    176.24 o 
 -17   9  11     7450.29     7164.55    435.28 o 
 -15   9  11     2601.58     2992.97    298.53 o 
 -13   9  11     4339.69     3938.73    254.13 o 
 -11   9  11    33767.29    32476.98    699.42 o 
  -9   9  11     2734.20     2364.77    192.39 o 
  -7   9  11     2496.97     2781.19    196.94 o 
  -5   9  11     9706.73     9862.95    384.22 o 
  -3   9  11    17995.82    17158.13    418.87 o 
  -1   9  11     2222.01     2209.60    156.55 o 
   1   9  11     3571.19     3355.28    257.23 o 
   3   9  11    42457.07    41943.32    686.56 o 
   5   9  11     1617.95     1564.36    203.79 o 
   7   9  11    17149.92    17034.33    558.27 o 
   9   9  11     5840.57     6587.14    619.23 o 
  11   9  11    27663.70    25721.40    873.68 o 
  13   9  11     7018.78     6987.31    420.22 o 
  15   9  11     3200.36     3570.95    263.47 o 
 -14  10  11    20587.46    20315.29    603.59 o 
 -12  10  11     2386.42     2003.61    206.86 o 
 -10  10  11     4094.29     4040.23    294.85 o 
  -8  10  11    35842.02    35962.89    748.17 o 
  -6  10  11    12094.50    11699.54    418.64 o 
  -4  10  11      296.32      192.92    115.32 o 
  -2  10  11     4370.64     4790.59    257.70 o 
   0  10  11    45573.66    45050.79    817.69 o 
   2  10  11     3988.02     3669.36    181.70 o 
   4  10  11      666.02      403.61    129.29 o 
   6  10  11    32772.24    32782.72    903.36 o 
   8  10  11    13509.35    13203.97    415.66 o 
  10  10  11    22125.64    22583.46    722.01 o 
  12  10  11     2474.69     2684.92    295.48 o 
  14  10  11    13377.14    14749.91    522.37 o 
 -13  11  11      747.22      883.41    187.30 o 
 -11  11  11     3107.09     2955.48    241.95 o 
  -9  11  11     2327.02     2752.42    229.52 o 
  -7  11  11      846.75     1061.95    164.02 o 
  -5  11  11     4282.92     4427.24    250.63 o 
  -3  11  11    13797.49    13511.07    411.56 o 
  -1  11  11      714.75      721.06    154.23 o 
   1  11  11     6515.54     6205.50    240.59 o 
   3  11  11     4682.50     4514.17    258.13 o 
   5  11  11      134.22      217.41    141.96 o 
   7  11  11     1895.24     1831.91    230.47 o 
   9  11  11     1659.09     1840.86    205.41 o 
  11  11  11     4166.32     3841.49    332.14 o 
  13  11  11      939.73     1185.07    254.16 o 
 -12  12  11      579.94      504.19    187.67 o 
 -10  12  11     3557.42     3842.33    305.81 o 
  -8  12  11     3651.39     4055.49    271.20 o 
  -6  12  11      687.58      589.21    156.83 o 
  -4  12  11        0.27       15.96    116.18 o 
  -2  12  11     1282.91     1165.68    148.39 o 
   0  12  11     5101.87     4780.48    242.19 o 
   2  12  11      318.98      428.95    174.92 o 
   4  12  11      426.40      262.06    156.55 o 
   6  12  11     1483.71     1471.70    299.07 o 
   8  12  11     5631.51     5955.41    319.10 o 
  10  12  11     2327.78     2469.23    501.79 o 
  12  12  11     5549.68     5290.47    389.66 o 
  -9  13  11      691.76      521.26    196.57 o 
  -7  13  11       92.13       60.74    161.73 o 
  -5  13  11     8907.74     8795.80    343.82 o 
  -3  13  11    22604.22    21446.70    637.06 o 
  -1  13  11      107.62      126.28    134.41 o 
   1  13  11      366.03      336.02    224.45 o 
   3  13  11    31400.08    30662.45   1348.78 o 
   5  13  11     1064.93      976.74    186.47 o 
   7  13  11     4574.95     5413.99    316.14 o 
   9  13  11     5362.86     4988.21    372.20 o 
  -6  14  11     6723.49     6649.88    321.79 o 
  -4  14  11      204.49       39.48    148.22 o 
  -2  14  11     4361.99     4845.92    270.16 o 
   0  14  11     6614.35     7221.15    357.90 o 
   2  14  11     6331.70     5712.50    326.23 o 
   4  14  11     5362.09     5584.78    317.70 o 
   6  14  11    10954.76    10975.43    414.89 o 
 -20   0  12     7267.51     7321.72    499.56 o 
 -18   0  12      646.04      704.17    375.45 o 
 -16   0  12    11488.56    10751.87    509.58 o 
 -14   0  12    54221.09    55420.85   1471.96 o 
 -12   0  12     1789.87     1825.15    254.45 o 
 -10   0  12      265.93      246.62    201.07 o 
  -8   0  12    18011.68    18392.33    372.04 o 
  -6   0  12    32312.68    31009.70    557.53 o 
  -4   0  12    27774.48    26912.49    554.69 o 
  -2   0  12      919.91     1001.50    111.73 o 
   0   0  12    59214.97    60065.31   1116.56 o 
   2   0  12     5838.36     5977.55    248.79 o 
   4   0  12    34595.07    34931.20    839.77 o 
   6   0  12    21210.06    21373.56   1037.39 o 
   8   0  12    84983.49    84191.01   1860.54 o 
  10   0  12    36847.58    36156.35   1033.83 o 
  12   0  12     6695.46     7216.17    276.48 o 
  14   0  12      205.65       25.67    122.94 o 
  16   0  12     2029.73     2220.42    470.64 o 
  18   0  12    32046.63    31920.63    781.24 o 
 -19   1  12     1401.69     1562.68    197.33 o 
 -17   1  12    15128.98    15781.97    555.28 o 
 -15   1  12     1033.68     1227.15    161.11 o 
 -13   1  12        5.34      -59.43    113.80 o 
 -11   1  12    13660.49    13160.79    364.30 o 
  -9   1  12     3441.74     3229.44    141.90 o 
  -7   1  12      383.99      347.87     52.79 o 
  -5   1  12    10005.74     9936.69    211.38 o 
  -3   1  12    40327.60    40496.94    569.04 o 
  -1   1  12      322.25      376.90     67.20 o 
   1   1  12       51.78       87.44     53.71 o 
   3   1  12     5978.26     5418.80    167.04 o 
   5   1  12    24992.83    24241.49    445.07 o 
   7   1  12     9214.46     9057.39    239.36 o 
   9   1  12    13540.17    12727.36    246.74 o 
  11   1  12     9895.31     9961.56    225.07 o 
  13   1  12     1334.09     1430.09    114.37 o 
  15   1  12    13365.33    12592.58    313.82 o 
  17   1  12      134.08       58.59    100.10 o 
  19   1  12     9692.73     9200.55    287.46 o 
 -20   2  12       30.22       63.93    144.47 o 
 -18   2  12      997.49      973.22    177.33 o 
 -16   2  12      670.53      669.59    155.91 o 
 -14   2  12     6547.82     6485.91    335.94 o 
 -12   2  12     1247.26     1490.93    156.67 o 
 -10   2  12     5091.34     5076.51    170.21 o 
  -8   2  12        8.44       97.67     72.15 o 
  -6   2  12      583.23      562.10     85.40 o 
  -4   2  12     6409.01     6221.42    165.14 o 
  -2   2  12     5892.86     6022.36    164.52 o 
   0   2  12     5038.45     4930.72    123.05 o 
   2   2  12     1538.43     1697.83     89.70 o 
   4   2  12     9691.79     9776.56    259.03 o 
   6   2  12     2865.35     2916.62    126.53 o 
   8   2  12     4648.09     4403.19    139.04 o 
  10   2  12      614.45      931.85    165.07 o 
  12   2  12     1454.44     1234.32    118.09 o 
  14   2  12      123.90      174.02     97.43 o 
  16   2  12     7438.14     7145.10    461.58 o 
  18   2  12    12669.19    12472.17    391.00 o 
 -19   3  12     3712.22     3990.11    297.80 o 
 -17   3  12     7545.75     8163.44    369.00 o 
 -15   3  12      196.59       -9.85    129.17 o 
 -13   3  12      701.02      884.73    159.34 o 
 -11   3  12    29023.09    29702.38    485.01 o 
  -9   3  12    11966.24    11466.87    249.21 o 
  -7   3  12     1869.51     1947.83    163.01 o 
  -5   3  12      803.48      846.70     99.61 o 
  -3   3  12    73111.92    71457.02   1020.26 o 
  -1   3  12     3143.32     2898.18    108.32 o 
   1   3  12     3589.26     3875.96    114.30 o 
   3   3  12    14833.82    14982.93    291.03 o 
   5   3  12    20791.23    20773.27    412.65 o 
   7   3  12    39286.56    38261.70    775.76 o 
   9   3  12      275.98      204.63    130.86 o 
  11   3  12    34078.05    33165.75    732.94 o 
  13   3  12      105.52       76.94    128.46 o 
  15   3  12    28800.95    28722.14   1081.02 o 
  17   3  12     1335.40     1218.85    196.28 o 
  19   3  12     3107.55     3154.35    468.36 o 
 -18   4  12     3293.58     3329.90    325.34 o 
 -16   4  12       99.12       98.18    136.26 o 
 -14   4  12    40599.84    40416.52    813.11 o 
 -12   4  12     8489.15     8362.30    275.72 o 
 -10   4  12     8911.11     8962.93    244.93 o 
  -8   4  12    42299.17    41505.19    748.95 o 
  -6   4  12    18959.20    18876.41    407.08 o 
  -4   4  12     1209.16     1119.95    108.49 o 
  -2   4  12    17386.60    16899.91    316.28 o 
   0   4  12    69932.83    68586.91    900.18 o 
   2   4  12    16100.04    16067.65    305.44 o 
   4   4  12    24755.34    24522.64    423.79 o 
   6   4  12    30605.73    29290.83    629.35 o 
   8   4  12     6514.23     6727.09    326.88 o 
  10   4  12    10713.21    10940.71    351.30 o 
  12   4  12    30797.16    30372.47    917.26 o 
  14   4  12     9665.55    10007.47    530.94 o 
  16   4  12      109.54      249.28    154.79 o 
  18   4  12    28279.97    28200.31    739.93 o 
 -19   5  12      250.13      565.95    265.45 o 
 -17   5  12     3575.37     3470.14    245.44 o 
 -15   5  12    12374.06    12266.12    383.53 o 
 -13   5  12    17528.00    18261.39    400.82 o 
 -11   5  12     4111.49     4278.99    258.86 o 
  -9   5  12     7992.17     8076.53    266.00 o 
  -7   5  12     1590.03     1784.76    142.24 o 
  -5   5  12    18302.59    18533.05    406.56 o 
  -3   5  12      128.06      180.60     84.53 o 
  -1   5  12    27074.60    26413.26    445.98 o 
   1   5  12     9186.70     8655.43    194.12 o 
   3   5  12    28792.16    28408.84    479.52 o 
   5   5  12       45.57      -27.37     70.35 o 
   7   5  12      376.97      256.80    142.84 o 
   9   5  12    35424.96    34761.89    918.34 o 
  11   5  12       10.60      231.42    127.87 o 
  13   5  12     1173.53      983.67    164.35 o 
  15   5  12        6.47      -23.14    138.34 o 
  17   5  12    24153.39    24431.32    666.84 o 
 -18   6  12      601.71      399.97    348.76 o 
 -16   6  12     1188.59     1373.75    310.35 o 
 -14   6  12     3337.77     3338.35    196.54 o 
 -12   6  12     1560.20     1281.97    138.99 o 
 -10   6  12      717.61     1058.02    133.24 o 
  -8   6  12        3.62      -27.70     94.17 o 
  -6   6  12    12896.84    12469.91    338.54 o 
  -4   6  12     9390.86     8552.32    261.42 o 
  -2   6  12      689.92      757.48    107.33 o 
   0   6  12    10569.83    10717.08    223.82 o 
   2   6  12     1013.07      965.25    100.27 o 
   4   6  12     2648.99     2493.83    140.13 o 
   6   6  12    13235.49    13159.40    376.67 o 
   8   6  12    16073.79    15896.01    535.99 o 
  10   6  12    13605.69    13401.97    706.42 o 
  12   6  12     1070.74     1018.01    169.45 o 
  14   6  12       27.86      -60.38    144.30 o 
  16   6  12     2145.19     2427.33    245.72 o 
  18   6  12     5442.00     5550.16    463.39 o 
 -17   7  12    11448.95    11822.03    655.76 o 
 -15   7  12     4502.20     5079.40    361.33 o 
 -13   7  12     2193.92     2571.49    183.38 o 
 -11   7  12    18360.51    18328.87    458.71 o 
  -9   7  12    16853.70    16921.15    425.26 o 
  -7   7  12     1285.16     1435.79    146.10 o 
  -5   7  12    11702.48    11585.32    449.56 o 
  -3   7  12    21622.75    20107.00    448.51 o 
  -1   7  12     1456.03     1383.17    116.91 o 
   1   7  12    26493.96    26037.54    516.99 o 
   3   7  12    19374.60    18429.95    363.86 o 
   5   7  12      174.94      159.46    109.11 o 
   7   7  12     4348.10     4110.13    234.84 o 
   9   7  12    26290.22    25524.76   1080.10 o 
  11   7  12    11807.57    10484.04    451.44 o 
  13   7  12       28.44      -47.35    173.14 o 
  15   7  12    13320.64    13434.60    463.94 o 
  17   7  12     7350.79     7088.15    378.44 o 
 -16   8  12     9928.10    10593.40    473.45 o 
 -14   8  12     7539.11     7662.93    302.53 o 
 -12   8  12    33034.47    32277.58    776.47 o 
 -10   8  12     2466.17     2939.91    207.94 o 
  -8   8  12    17639.25    16754.95    427.37 o 
  -6   8  12    23877.38    22205.54    617.43 o 
  -4   8  12     2594.58     2573.03    176.34 o 
  -2   8  12    76082.75    75944.45   1278.10 o 
   0   8  12    10923.59    10203.04    270.47 o 
   2   8  12      860.70      996.79    109.90 o 
   4   8  12     7746.26     7924.48    297.09 o 
   6   8  12    58792.36    58687.75   2452.78 o 
   8   8  12     2349.78     2141.46    275.81 o 
  10   8  12       96.98      303.69    208.19 o 
  12   8  12    35418.82    34450.20    975.12 o 
  14   8  12    21900.40    20610.71   1188.64 o 
  16   8  12     9364.67     9212.31    391.05 o 
 -15   9  12     4581.82     4924.63    465.72 o 
 -13   9  12     3024.50     2952.78    236.75 o 
 -11   9  12     1469.42     1478.70    195.19 o 
  -9   9  12     3952.29     4584.77    257.20 o 
  -7   9  12      708.66      668.12    134.89 o 
  -5   9  12    24162.42    23907.85    537.59 o 
  -3   9  12       63.12       87.14    105.69 o 
  -1   9  12     1169.70     1239.50    128.76 o 
   1   9  12    13026.10    12135.63    299.44 o 
   3   9  12    11029.64    11112.27    360.65 o 
   5   9  12      109.76       80.87    118.40 o 
   7   9  12     4756.72     4616.75    261.39 o 
   9   9  12    21956.25    23041.99   1097.89 o 
  11   9  12        7.42      153.08    263.35 o 
  13   9  12      968.64      772.44    272.25 o 
  15   9  12     2254.78     2524.76    359.48 o 
 -14  10  12      518.31      449.35    173.19 o 
 -12  10  12     5676.50     6060.33    315.33 o 
 -10  10  12       99.50     -130.32    142.80 o 
  -8  10  12      770.60      891.61    160.20 o 
  -6  10  12      108.89      202.05    129.18 o 
  -4  10  12       12.54     -159.66    106.44 o 
  -2  10  12     3789.78     3526.69    209.62 o 
   0  10  12       11.22        0.13     76.92 o 
   2  10  12     1373.09     1432.04    152.74 o 
   4  10  12      144.24      -76.58    123.03 o 
   6  10  12    10681.28     9947.04    362.25 o 
   8  10  12       16.04      108.74    135.91 o 
  10  10  12      738.79      633.47    298.94 o 
  12  10  12      647.93      553.76    259.79 o 
  14  10  12       82.17      -46.18    288.26 o 
 -13  11  12     4899.23     5741.32    328.24 o 
 -11  11  12      904.24     1075.66    193.61 o 
  -9  11  12    11901.00    11404.26    456.65 o 
  -7  11  12      119.09       -8.35    127.61 o 
  -5  11  12    16833.30    15906.11    442.83 o 
  -3  11  12     1203.13     1059.91    137.86 o 
  -1  11  12     7677.91     8696.05    280.29 o 
   1  11  12    12287.02    12663.58    370.93 o 
   3  11  12    14426.19    13968.17    489.89 o 
   5  11  12       26.80     -113.52    132.46 o 
   7  11  12       84.40       41.81    140.98 o 
   9  11  12    21976.45    23206.86    611.59 o 
  11  11  12     1121.10     1212.23    249.24 o 
 -10  12  12     1114.50     1424.70    234.23 o 
  -8  12  12    13584.47    13297.18    442.48 o 
  -6  12  12     5602.38     5657.17    371.90 o 
  -4  12  12     3946.41     3954.88    222.29 o 
  -2  12  12    20133.29    20648.23    490.77 o 
   0  12  12     9772.67    10020.84    503.91 o 
   2  12  12      530.15      560.09    160.11 o 
   4  12  12     4320.11     4251.21    299.09 o 
   6  12  12    23796.19    23992.74    666.18 o 
   8  12  12       16.44      -54.87    211.03 o 
  10  12  12       20.60      -24.59    290.04 o 
  -9  13  12      585.70      574.43    184.92 o 
  -7  13  12      621.02      477.30    170.91 o 
  -5  13  12        6.87      -67.06    125.23 o 
  -3  13  12     4249.75     4356.89    377.55 o 
  -1  13  12     1164.90     1567.35    247.94 o 
   1  13  12     1027.30     1282.77    193.97 o 
   3  13  12     4154.07     4098.22    275.68 o 
   5  13  12     1595.22     1697.72    213.75 o 
   7  13  12     6362.08     6304.14    340.91 o 
  -4  14  12     2206.33     1899.21    280.98 o 
  -2  14  12     5887.52     6724.17    516.25 o 
   0  14  12       89.49      133.89    164.50 o 
   2  14  12     1012.62      871.66    220.67 o 
   4  14  12      632.29      449.31    212.43 o 
 -19   1  13     6481.17     6411.23    354.43 o 
 -17   1  13     3186.53     3207.63    243.58 o 
 -15   1  13    12052.01    12848.93    394.27 o 
 -13   1  13     4856.50     4816.25    254.37 o 
 -11   1  13     9887.35     9888.31    345.70 o 
  -9   1  13       46.47       -8.45     82.07 o 
  -7   1  13      835.83      829.91     85.36 o 
  -5   1  13    31324.83    31066.73    435.00 o 
  -3   1  13     1870.59     2071.86    104.03 o 
  -1   1  13     1036.94     1043.82     97.98 o 
   1   1  13     1526.23     1547.27     90.69 o 
   3   1  13    70585.85    69512.04   1085.60 o 
   5   1  13     2544.23     2628.20    176.19 o 
   7   1  13      256.71      113.20     82.15 o 
   9   1  13     8169.51     8464.05    244.13 o 
  11   1  13     4351.96     4865.35    184.28 o 
  13   1  13    14989.01    14453.94    299.32 o 
  15   1  13      125.57       84.16     92.28 o 
  17   1  13    19814.14    19130.99    561.64 o 
  19   1  13       73.63      -50.53    141.32 o 
 -18   2  13     3048.44     3215.49    254.93 o 
 -16   2  13    31044.47    31333.65    705.18 o 
 -14   2  13    25847.70    25097.51    590.66 o 
 -12   2  13    12876.13    12306.97    368.20 o 
 -10   2  13      552.02      503.04     89.23 o 
  -8   2  13    59473.36    58858.16    827.24 o 
  -6   2  13    10290.32    10781.67    268.22 o 
  -4   2  13    11522.74    11058.72    237.21 o 
  -2   2  13    51602.21    51028.46    762.10 o 
   0   2  13    85238.46    84897.43   1071.72 o 
   2   2  13     1483.96     1509.81     98.54 o 
   4   2  13    11929.13    11702.55    298.82 o 
   6   2  13    81004.53    78663.69   1110.13 o 
   8   2  13     1545.07     1641.60    155.62 o 
  10   2  13     4082.27     4303.23    199.31 o 
  12   2  13     5645.83     5941.26    249.49 o 
  14   2  13    48016.05    48276.75    890.34 o 
  16   2  13     6243.95     6222.00    290.85 o 
  18   2  13    16392.91    16504.51    459.04 o 
 -19   3  13      627.45      602.97    160.77 o 
 -17   3  13     6041.89     6490.93    288.51 o 
 -15   3  13      439.29      466.73    252.72 o 
 -13   3  13     6828.47     6070.03    377.03 o 
 -11   3  13     3771.59     4175.61    211.94 o 
  -9   3  13     4756.65     4866.46    189.91 o 
  -7   3  13      562.23      673.95    103.04 o 
  -5   3  13     1977.12     2012.86    136.80 o 
  -3   3  13    35831.76    36288.90    573.70 o 
  -1   3  13     5294.19     5489.23    206.25 o 
   1   3  13     9529.82     9714.89    205.52 o 
   3   3  13       97.99      151.85     70.02 o 
   5   3  13       67.43      -48.47     78.08 o 
   7   3  13    10310.70    10326.99    276.20 o 
   9   3  13     8381.00     8331.54    452.87 o 
  11   3  13     4157.91     3960.37    238.32 o 
  13   3  13      440.40      255.11    136.45 o 
  15   3  13    13298.27    13093.20    433.33 o 
  17   3  13     3354.43     3629.08    283.31 o 
 -18   4  13     3788.89     3893.59    269.23 o 
 -16   4  13     3349.34     4144.61    261.86 o 
 -14   4  13      745.10     1062.33    162.55 o 
 -12   4  13     2773.68     2786.05    166.10 o 
 -10   4  13     1623.70     1391.15    126.76 o 
  -8   4  13    11832.30    11617.64    311.89 o 
  -6   4  13      324.87      369.24     97.25 o 
  -4   4  13     2302.15     2363.38    146.60 o 
  -2   4  13     6486.16     6570.52    182.19 o 
   0   4  13     3088.63     3332.43    135.49 o 
   2   4  13    10116.79    10318.31    238.37 o 
   4   4  13     8418.48     8236.76    237.56 o 
   6   4  13    20143.33    19261.72    560.93 o 
   8   4  13      364.77      353.79    145.69 o 
  10   4  13     1061.36      802.54    178.61 o 
  12   4  13      604.19      537.05    146.14 o 
  14   4  13    16065.92    15637.73    477.14 o 
  16   4  13     7758.78     7476.21    423.79 o 
  18   4  13      119.23      338.76    178.09 o 
 -17   5  13      638.06      654.98    201.05 o 
 -15   5  13     6720.05     6751.74    380.00 o 
 -13   5  13      742.96      852.36    128.24 o 
 -11   5  13    17149.92    17033.88    378.80 o 
  -9   5  13     2949.83     2697.10    195.71 o 
  -7   5  13     1543.92     1456.59    136.11 o 
  -5   5  13    34761.84    34165.47    648.53 o 
  -3   5  13     3283.69     3220.37    178.24 o 
  -1   5  13      503.63      576.20     76.74 o 
   1   5  13       10.22      -19.87     63.27 o 
   3   5  13    23309.93    24536.46    396.53 o 
   5   5  13       25.61       10.74     85.91 o 
   7   5  13      326.25      523.02    195.73 o 
   9   5  13    30041.52    29235.19   1524.94 o 
  11   5  13    13764.59    13208.94    503.21 o 
  13   5  13    10865.82    10583.05    524.07 o 
  15   5  13     1620.46     1887.31    213.30 o 
  17   5  13    11713.05    10657.02    640.48 o 
 -16   6  13     1078.03      865.06    247.39 o 
 -14   6  13    22197.30    22951.40    512.90 o 
 -12   6  13    13860.03    14380.52    500.31 o 
 -10   6  13     3790.63     3490.37    208.84 o 
  -8   6  13    14875.38    14898.25    462.81 o 
  -6   6  13    53695.81    53135.17    944.47 o 
  -4   6  13     4865.80     4074.57    202.12 o 
  -2   6  13    23296.69    21686.03    465.59 o 
   0   6  13    23203.27    22953.34    378.09 o 
   2   6  13    13975.11    14030.13    273.04 o 
   4   6  13    22152.31    22936.19    421.22 o 
   6   6  13    20423.90    19318.37    597.62 o 
   8   6  13    28586.22    27796.58    898.60 o 
  10   6  13     2539.97     2254.19    282.92 o 
  12   6  13    49789.14    48026.75   1236.74 o 
  14   6  13     3019.86     2898.82    250.52 o 
  16   6  13      362.73      234.22    186.37 o 
 -17   7  13    13853.38    15004.28   1103.23 o 
 -15   7  13      456.75      580.09    158.40 o 
 -13   7  13      194.13      108.35    119.39 o 
 -11   7  13     3108.68     3179.17    214.67 o 
  -9   7  13    13163.25    12432.22    360.22 o 
  -7   7  13     2985.35     3076.46    217.25 o 
  -5   7  13      697.80      669.01    122.18 o 
  -3   7  13    15272.95    15827.17    391.61 o 
  -1   7  13       33.48      -25.00     83.12 o 
   1   7  13    26457.96    26003.88    522.53 o 
   3   7  13      580.73      616.19    101.49 o 
   5   7  13    23365.06    21336.76    530.08 o 
   7   7  13     7535.80     7093.76    362.52 o 
   9   7  13     3931.07     3797.52    300.52 o 
  11   7  13       15.65       41.10    176.10 o 
  13   7  13     5080.91     5688.90    793.61 o 
  15   7  13    27466.19    28035.94   1008.92 o 
 -16   8  13      202.94      303.88    193.24 o 
 -14   8  13      580.60      612.82    149.50 o 
 -12   8  13      478.73      449.48    144.31 o 
 -10   8  13     1373.55     1145.48    223.86 o 
  -8   8  13     3605.10     3595.97    220.63 o 
  -6   8  13       63.05       21.80    108.15 o 
  -4   8  13      501.04      362.07    114.40 o 
  -2   8  13     4563.33     4742.75    203.08 o 
   0   8  13     1979.19     1745.17    136.57 o 
   2   8  13      381.22      246.67    112.21 o 
   4   8  13     1384.54     1187.24    159.74 o 
   6   8  13     5176.58     5222.87    272.20 o 
   8   8  13     3523.04     3697.72    291.78 o 
  10   8  13       27.52       90.66    169.85 o 
  12   8  13      864.22      932.85    223.29 o 
  14   8  13     1535.66     1719.11    649.48 o 
 -15   9  13     1713.10     1963.80    197.10 o 
 -13   9  13      103.05       38.90    146.80 o 
 -11   9  13     3081.87     3500.82    258.59 o 
  -9   9  13    12912.91    12915.45    392.29 o 
  -7   9  13     7438.74     7783.94    522.40 o 
  -5   9  13      568.95      648.85    137.10 o 
  -3   9  13    13541.85    13342.53    375.47 o 
  -1   9  13        8.17      -63.28     93.12 o 
   1   9  13    13586.68    13736.82    325.97 o 
   3   9  13     4039.10     3948.19    330.14 o 
   5   9  13    19866.19    20014.30    527.99 o 
   7   9  13     6035.19     5077.29    276.60 o 
   9   9  13     8649.09     8930.10    428.39 o 
  11   9  13     1132.43     1315.95    352.32 o 
  13   9  13     1080.85     1004.90    248.79 o 
 -12  10  13     5800.38     6275.07    325.99 o 
 -10  10  13     4006.89     3382.64    245.01 o 
  -8  10  13     8985.65     8786.50    473.60 o 
  -6  10  13    30933.27    29374.78    647.93 o 
  -4  10  13     2475.05     2142.30    189.20 o 
  -2  10  13    14605.31    13875.40    347.72 o 
   0  10  13     9414.55     9061.39    297.48 o 
   2  10  13    12986.30    12417.42    401.32 o 
   4  10  13    34797.68    34727.82    784.68 o 
   6  10  13    11322.60    11800.47    404.76 o 
   8  10  13    14732.41    14953.09    666.63 o 
  10  10  13     1428.31     1353.62    245.34 o 
  12  10  13    36045.86    36948.02   1060.63 o 
 -11  11  13     4793.23     5398.52    315.24 o 
  -9  11  13     6246.54     5878.11    313.72 o 
  -7  11  13      760.38      946.11    170.68 o 
  -5  11  13     3650.02     3768.13    258.89 o 
  -3  11  13     4651.87     4855.77    234.06 o 
  -1  11  13      171.53      116.14    128.60 o 
   1  11  13     5138.49     4838.92    275.68 o 
   3  11  13     7149.99     6736.79    322.97 o 
   5  11  13     2020.48     1740.58    271.02 o 
   7  11  13     1835.71     1919.35    212.23 o 
   9  11  13     7878.55     7306.40    642.36 o 
  11  11  13     2610.77     2461.82    295.67 o 
 -10  12  13      614.25      325.73    276.84 o 
  -8  12  13      162.00      312.79    159.98 o 
  -6  12  13     5514.75     6174.15    377.96 o 
  -4  12  13     2006.77     2098.56    219.47 o 
  -2  12  13      199.68      222.73    127.64 o 
   0  12  13      630.62      863.42    178.12 o 
   2  12  13     3892.65     3665.36    263.41 o 
   4  12  13     9839.24    10280.01    473.61 o 
   6  12  13      149.50       75.65    153.91 o 
   8  12  13     1170.26     1655.11    239.84 o 
  -7  13  13     5340.48     5613.30    426.34 o 
  -5  13  13     2121.31     2202.21    199.98 o 
  -3  13  13     9969.71    10138.36    364.84 o 
  -1  13  13     2249.55     2592.77    239.27 o 
   1  13  13    11024.57    11451.85    518.47 o 
   3  13  13      267.20      543.34    173.63 o 
   5  13  13     5209.79     5269.81    399.46 o 
 -18   0  14     1502.71     2044.83    319.32 o 
 -16   0  14     5110.20     4514.93    384.79 o 
 -14   0  14     9565.30     9650.98    493.20 o 
 -12   0  14    29602.65    27845.81    930.62 o 
 -10   0  14     3543.98     3680.22    317.04 o 
  -8   0  14     9737.00    10108.14    451.93 o 
  -6   0  14    47376.19    47637.14    919.65 o 
  -4   0  14      300.83      460.84    107.80 o 
  -2   0  14    63956.83    62816.59   1224.84 o 
   0   0  14      442.94      296.08    114.48 o 
   2   0  14     7298.94     7316.24    298.67 o 
   4   0  14    14102.87    14806.30    631.69 o 
   6   0  14    45579.51    46476.28   1107.36 o 
   8   0  14      503.98      473.32    146.88 o 
  10   0  14     1571.89     2195.76    473.32 o 
  12   0  14    80307.16    76950.79   1472.86 o 
  14   0  14     1643.40     1648.63    230.86 o 
  16   0  14     2345.77     2553.59    462.64 o 
  18   0  14     3701.64     3387.97    498.23 o 
 -17   1  14    11087.52    10840.23    451.88 o 
 -15   1  14     1191.82     1001.14    174.84 o 
 -13   1  14     7681.00     7633.54    540.22 o 
 -11   1  14      718.45      789.24    146.54 o 
  -9   1  14    18816.01    18967.30    962.38 o 
  -7   1  14       14.70       58.48     70.03 o 
  -5   1  14    33338.52    32336.10    455.83 o 
  -3   1  14    13993.47    14279.41    289.33 o 
  -1   1  14     1062.23     1126.33     86.55 o 
   1   1  14    41351.93    41289.82    626.89 o 
   3   1  14      205.33      197.37     72.64 o 
   5   1  14     2969.63     2759.25    171.57 o 
   7   1  14      168.27      127.52     85.86 o 
   9   1  14    27516.80    27380.31    528.91 o 
  11   1  14     3053.34     3154.95    183.61 o 
  13   1  14       15.58        4.79    110.08 o 
  15   1  14    16216.65    15719.48    419.63 o 
  17   1  14     5033.00     5377.68    333.88 o 
 -18   2  14       12.95       50.33    160.69 o 
 -16   2  14     2537.59     2540.34    232.49 o 
 -14   2  14     1081.27     1002.11    167.84 o 
 -12   2  14     7795.97     7338.71    309.89 o 
 -10   2  14     5035.53     4798.23    248.03 o 
  -8   2  14      184.28      117.60     79.18 o 
  -6   2  14      467.92      535.61     91.05 o 
  -4   2  14      881.10      950.77     91.31 o 
  -2   2  14      122.20        4.50     68.37 o 
   0   2  14     5797.37     5625.50    209.33 o 
   2   2  14    34682.89    35403.15    571.60 o 
   4   2  14     3918.98     4006.67    199.82 o 
   6   2  14     2786.38     2725.62    158.13 o 
   8   2  14     2063.66     2228.52    177.84 o 
  10   2  14     3775.59     3513.99    267.24 o 
  12   2  14     2469.17     2772.17    187.73 o 
  14   2  14      581.85      697.91    139.66 o 
  16   2  14      429.82      271.87    142.70 o 
 -17   3  14    12802.92    13988.60    395.39 o 
 -15   3  14     6941.11     6384.79    320.85 o 
 -13   3  14     2935.09     3106.67    229.93 o 
 -11   3  14     4559.56     4276.65    612.10 o 
  -9   3  14    26246.04    26968.78    598.21 o 
  -7   3  14    11218.69    11509.34    306.89 o 
  -5   3  14    12011.52    11666.99    422.75 o 
  -3   3  14     3438.42     3345.54    207.01 o 
  -1   3  14    18194.87    17726.07    308.85 o 
   1   3  14    31318.40    29466.31    487.53 o 
   3   3  14    20524.09    20052.26    416.76 o 
   5   3  14     7800.41     8050.40    335.94 o 
   7   3  14      248.27       47.29    104.63 o 
   9   3  14    43633.03    44330.93    948.47 o 
  11   3  14     2918.25     3103.34    297.76 o 
  13   3  14     5333.98     4807.83    249.64 o 
  15   3  14    16205.24    15452.16    459.22 o 
  17   3  14    22513.88    23379.43    566.73 o 
 -18   4  14     1349.70     1285.75    264.47 o 
 -16   4  14     5647.19     5888.85    371.95 o 
 -14   4  14    15716.27    16428.20    549.10 o 
 -12   4  14    15474.37    15231.35    631.70 o 
 -10   4  14     7486.07     7212.67    361.12 o 
  -8   4  14    24183.96    24375.01    514.96 o 
  -6   4  14    12934.55    13387.27    339.95 o 
  -4   4  14      619.22      757.92    111.67 o 
  -2   4  14    23782.79    24490.51    499.50 o 
   0   4  14    10844.09    10650.95    228.01 o 
   2   4  14     4756.94     4655.83    318.60 o 
   4   4  14    34478.77    33689.12    556.21 o 
   6   4  14    32270.53    31409.31    961.98 o 
   8   4  14     2925.15     2588.77    376.15 o 
  10   4  14     3589.67     2910.31    266.42 o 
  12   4  14    26224.32    24906.02    911.05 o 
  14   4  14     8419.69     8036.91    371.17 o 
  16   4  14       85.15       56.22    158.76 o 
 -17   5  14     1888.85     1878.35    360.86 o 
 -15   5  14      374.26      211.06    177.94 o 
 -13   5  14       70.02      136.64    217.58 o 
 -11   5  14    24703.06    25149.77    612.09 o 
  -9   5  14      973.59     1085.31    139.45 o 
  -7   5  14      246.41      182.47    103.56 o 
  -5   5  14    12067.83    11851.98    322.50 o 
  -3   5  14    21265.39    20364.26    448.83 o 
  -1   5  14     7137.13     7758.33    222.79 o 
   1   5  14      664.73      562.61     82.46 o 
   3   5  14    18983.78    19078.96    336.45 o 
   5   5  14      457.37      304.75    100.75 o 
   7   5  14     7167.16     7947.79    537.38 o 
   9   5  14     1078.92     1214.19    207.05 o 
  11   5  14    22576.09    22412.23    704.48 o 
  13   5  14     4433.26     4349.30    540.94 o 
  15   5  14     4983.76     4898.15    310.49 o 
 -16   6  14       19.34     -138.54    274.23 o 
 -14   6  14       29.22      241.79    182.37 o 
 -12   6  14      419.54      633.10    131.36 o 
 -10   6  14     7031.25     7012.99    277.97 o 
  -8   6  14     5142.22     4757.34    250.16 o 
  -6   6  14     2961.02     2459.68    222.06 o 
  -4   6  14     6124.25     6126.51    249.38 o 
  -2   6  14     4003.23     4237.51    208.51 o 
   0   6  14     2548.44     2317.14    142.23 o 
   2   6  14     4349.26     4248.42    164.19 o 
   4   6  14     1349.30     1266.78    106.81 o 
   6   6  14     2765.88     3109.99    264.19 o 
   8   6  14      598.55      542.40    183.24 o 
  10   6  14     9433.05     9787.46    441.50 o 
  12   6  14    16218.48    15892.96    587.55 o 
  14   6  14     1950.52     1616.30    375.45 o 
  16   6  14      140.58       29.89    213.85 o 
 -15   7  14     3426.15     3928.43    334.77 o 
 -13   7  14     4465.77     4545.12    286.43 o 
 -11   7  14     8775.51     9085.85    334.14 o 
  -9   7  14     3229.67     3489.69    217.18 o 
  -7   7  14        0.09     -124.57    105.97 o 
  -5   7  14    20628.34    19727.35    463.89 o 
  -3   7  14    21313.89    19628.00    455.95 o 
  -1   7  14      892.04      856.18    127.97 o 
   1   7  14    13031.12    11895.86    321.56 o 
   3   7  14    14139.68    13903.12    388.87 o 
   5   7  14     5317.35     5013.76    266.20 o 
   7   7  14      841.31      750.80    189.98 o 
   9   7  14    10959.12    11034.26    461.72 o 
  11   7  14    10963.89    10266.08    460.49 o 
  13   7  14     2677.11     2924.39    310.41 o 
  15   7  14    13627.26    14307.60    603.93 o 
 -14   8  14    17486.66    18009.48    537.89 o 
 -12   8  14      153.03      211.32    142.67 o 
 -10   8  14      365.88      227.22    134.69 o 
  -8   8  14    26337.56    28309.88    770.50 o 
  -6   8  14     6904.01     6800.69    285.64 o 
  -4   8  14      205.90      347.38    117.67 o 
  -2   8  14     5809.06     5823.29    247.45 o 
   0   8  14    55668.02    54802.69    984.09 o 
   2   8  14     1383.31     1516.11    135.76 o 
   4   8  14     4893.51     4579.23    379.37 o 
   6   8  14    21778.55    20876.90    544.48 o 
   8   8  14    14476.74    13644.30    522.05 o 
  10   8  14    17058.72    16734.36    889.70 o 
  12   8  14     6235.71     6428.19    574.75 o 
  14   8  14    12046.76    12290.05    552.32 o 
 -13   9  14      449.84      541.83    169.21 o 
 -11   9  14    11941.86    12917.86    414.32 o 
  -9   9  14       41.73       74.67    136.93 o 
  -7   9  14      526.70      381.44    142.98 o 
  -5   9  14     1366.84     1861.38    179.39 o 
  -3   9  14     6035.49     6210.13    245.94 o 
  -1   9  14     1805.27     1919.34    154.97 o 
   1   9  14      144.20       98.05    102.92 o 
   3   9  14    23411.76    22558.93    577.93 o 
   5   9  14     7517.45     7067.40    327.68 o 
   7   9  14     2888.03     2635.00    221.35 o 
   9   9  14      371.75      508.84    201.27 o 
  11   9  14    14321.93    15177.59    593.74 o 
  13   9  14     5459.70     6054.39    421.36 o 
 -12  10  14       78.45       -2.82    156.88 o 
 -10  10  14       38.91      -12.32    149.58 o 
  -8  10  14     1868.01     1872.46    202.39 o 
  -6  10  14      720.61      826.86    160.01 o 
  -4  10  14      157.42       53.20    123.84 o 
  -2  10  14       38.16       50.90    109.30 o 
   0  10  14     2985.55     3134.33    204.04 o 
   2  10  14       73.35      216.17    142.34 o 
   4  10  14     1547.96     1547.14    192.10 o 
   6  10  14     1931.52     2078.26    211.38 o 
   8  10  14       15.25       65.77    208.19 o 
  10  10  14     3007.02     2847.04    314.53 o 
  -9  11  14     1226.17      979.34    189.22 o 
  -7  11  14      346.11      314.75    155.42 o 
  -5  11  14    10199.94    10936.04    381.01 o 
  -3  11  14    10742.86    10940.61    328.36 o 
  -1  11  14      518.79      669.93    131.09 o 
   1  11  14      143.22       87.22    236.13 o 
   3  11  14    39730.43    40672.67    904.05 o 
   5  11  14     4849.24     3763.17    268.28 o 
   7  11  14     6666.41     6537.33    364.09 o 
   9  11  14      867.95      907.60    244.57 o 
  -8  12  14    18653.61    19075.49    571.71 o 
  -6  12  14     7072.91     6832.29    339.14 o 
  -4  12  14      488.02      511.84    170.53 o 
  -2  12  14     4000.73     4147.40    234.92 o 
   0  12  14    22832.17    22876.00   1022.50 o 
   2  12  14       16.68      145.46    152.82 o 
   4  12  14     4465.15     4244.23    284.46 o 
   6  12  14    11485.14    12731.59    528.87 o 
  -3  13  14      775.92      521.17    157.68 o 
  -1  13  14     4663.40     4522.75    304.32 o 
   1  13  14     3541.28     3429.32    272.98 o 
 -17   1  15    16094.82    16369.91    495.86 o 
 -15   1  15      684.47      459.12    168.69 o 
 -13   1  15      248.40      332.76    143.86 o 
 -11   1  15    20061.59    21804.40    799.47 o 
  -9   1  15     4708.03     4967.82    258.64 o 
  -7   1  15     3568.40     3565.17    218.61 o 
  -5   1  15     1530.67     1501.93    111.25 o 
  -3   1  15    26422.00    26321.42    468.13 o 
  -1   1  15     5637.58     6049.46    207.36 o 
   1   1  15    12804.73    13380.78    319.55 o 
   3   1  15    15148.09    15067.98    343.11 o 
   5   1  15    17574.34    15629.55    492.29 o 
   7   1  15    21082.00    21396.82    553.10 o 
   9   1  15      450.86      225.10    119.14 o 
  11   1  15     7412.60     7275.16    318.16 o 
  13   1  15        6.31       69.56    136.21 o 
  15   1  15    26574.80    26467.45    589.33 o 
  17   1  15       97.86      316.48    306.06 o 
 -16   2  15      941.40     1129.50    233.72 o 
 -14   2  15    29232.02    30576.28    700.34 o 
 -12   2  15     4674.46     5026.05    279.06 o 
 -10   2  15     1753.26     1975.34    186.82 o 
  -8   2  15    31230.47    31757.45    580.23 o 
  -6   2  15    26769.84    27407.17    497.45 o 
  -4   2  15    15808.80    15317.23    361.63 o 
  -2   2  15     6665.22     6337.12    233.21 o 
   0   2  15    28329.61    28567.58    488.39 o 
   2   2  15     1671.06     1859.53    135.12 o 
   4   2  15    26917.60    25969.28    578.89 o 
   6   2  15     9289.88     9324.28    269.29 o 
   8   2  15    26826.95    26053.58    611.39 o 
  10   2  15    19846.60    18411.40    606.89 o 
  12   2  15    25937.44    25037.19    627.07 o 
  14   2  15     4944.81     4678.48    289.08 o 
  16   2  15     1208.86     1479.76    184.65 o 
 -17   3  15     4657.08     4615.95    371.55 o 
 -15   3  15     8262.37     8623.99    439.01 o 
 -13   3  15     6139.60     5960.48    353.48 o 
 -11   3  15    16430.87    15477.84    511.45 o 
  -9   3  15     5225.27     5523.90    214.06 o 
  -7   3  15      967.02      924.60    113.68 o 
  -5   3  15    15651.41    15242.94    369.15 o 
  -3   3  15     2636.37     2693.91    165.89 o 
  -1   3  15     2433.25     2451.08    134.22 o 
   1   3  15     6994.85     7228.72    209.17 o 
   3   3  15    10988.93    10819.07    325.80 o 
   5   3  15       80.19      -21.25     86.08 o 
   7   3  15     2875.21     2508.39    194.50 o 
   9   3  15    34714.84    34093.50    756.90 o 
  11   3  15     3035.72     3098.24    233.99 o 
  13   3  15     1209.89     1403.25    192.60 o 
  15   3  15     4567.05     4965.11    270.83 o 
 -16   4  15      486.94      342.17    201.16 o 
 -14   4  15      197.41       19.89    165.46 o 
 -12   4  15     8290.77     8265.49    417.19 o 
 -10   4  15      200.56      320.12    106.28 o 
  -8   4  15        2.83      164.14    103.17 o 
  -6   4  15     6077.86     5670.44    235.80 o 
  -4   4  15     2066.82     2143.66    158.05 o 
  -2   4  15     4792.84     5126.57    226.56 o 
   0   4  15     2120.51     1995.22    115.72 o 
   2   4  15       19.14       33.49     71.45 o 
   4   4  15     1605.89     1473.51    292.79 o 
   6   4  15    10588.57    10656.55    344.14 o 
   8   4  15     5547.00     5904.08    287.55 o 
  10   4  15     1694.12     1719.11    191.78 o 
  12   4  15      269.81      347.70    158.48 o 
  14   4  15     1824.87     1886.19    219.50 o 
  16   4  15     6138.72     6415.62    313.48 o 
 -15   5  15      141.60       99.10    179.39 o 
 -13   5  15      894.15      604.77    195.71 o 
 -11   5  15    12038.33    12528.34    433.24 o 
  -9   5  15     5509.22     5612.35    257.06 o 
  -7   5  15      490.30      466.30    118.85 o 
  -5   5  15     2269.59     2284.26    228.58 o 
  -3   5  15    36112.13    35316.70    679.33 o 
  -1   5  15       68.33      163.41     88.67 o 
   1   5  15     6566.74     6177.19    187.45 o 
   3   5  15    14304.80    14062.45    307.96 o 
   5   5  15    15125.84    15243.37    421.01 o 
   7   5  15    18033.46    17546.53    475.87 o 
   9   5  15     3596.92     4003.79    632.50 o 
  11   5  15     6392.39     5649.55    369.69 o 
  13   5  15     1356.98     1477.70    244.18 o 
  15   5  15    13374.39    14115.08    588.45 o 
 -14   6  15     8343.97     8498.86    530.24 o 
 -12   6  15     7756.90     7802.09    387.67 o 
 -10   6  15     3213.09     3381.76    219.74 o 
  -8   6  15    18241.18    18035.29    448.11 o 
  -6   6  15    11800.71    11108.07    329.85 o 
  -4   6  15     8517.19     8376.74    283.11 o 
  -2   6  15    30492.71    29478.48    532.47 o 
   0   6  15    17923.94    17278.81    367.64 o 
   2   6  15     1523.65     1673.80    139.62 o 
   4   6  15     8308.85     7850.11    322.07 o 
   6   6  15    53260.37    53482.15   1750.74 o 
   8   6  15      471.83      384.73    186.01 o 
  10   6  15       40.43      -57.93    172.25 o 
  12   6  15    24615.11    23747.65    771.21 o 
  14   6  15    14546.76    14898.43    598.77 o 
 -13   7  15     4503.21     4975.86    299.72 o 
 -11   7  15      754.88      818.28    155.16 o 
  -9   7  15     3140.32     3335.87    221.97 o 
  -7   7  15       17.65      -12.82    114.42 o 
  -5   7  15    15454.98    15872.68    411.74 o 
  -3   7  15      312.53      343.59    121.23 o 
  -1   7  15     3138.50     3213.41    174.36 o 
   1   7  15     8358.83     7969.94    273.97 o 
   3   7  15    16365.72    16586.31    463.61 o 
   5   7  15      268.53      160.33    131.37 o 
   7   7  15     1334.29     1530.62    221.89 o 
   9   7  15    17654.33    16953.83    603.93 o 
  11   7  15      567.01      525.09    199.95 o 
  13   7  15     3353.87     3705.71    350.50 o 
 -12   8  15       95.14      -62.47    144.15 o 
 -10   8  15        5.82     -102.92    135.61 o 
  -8   8  15        5.10      161.88    131.07 o 
  -6   8  15     6127.60     5952.36    281.52 o 
  -4   8  15       13.15       63.80    116.92 o 
  -2   8  15       21.44       19.87    101.28 o 
   0   8  15     1135.44     1203.14    130.39 o 
   2   8  15       44.66      -44.13    110.42 o 
   4   8  15     1861.76     1783.00    190.26 o 
   6   8  15      659.61      487.63    154.63 o 
   8   8  15     3995.48     3683.89    311.92 o 
  10   8  15      723.39      754.32    329.19 o 
  12   8  15      267.96      120.24    207.32 o 
 -11   9  15     3713.39     3740.84    261.09 o 
  -9   9  15     7089.38     6292.20    313.94 o 
  -7   9  15       14.73      -75.97    126.94 o 
  -5   9  15    24457.11    24717.41    577.61 o 
  -3   9  15     1671.09     1716.28    155.38 o 
  -1   9  15     3643.29     3460.05    196.18 o 
   1   9  15     9811.38     9905.67    455.62 o 
   3   9  15    26736.31    26939.71    828.84 o 
   5   9  15     1135.02      827.05    173.15 o 
   7   9  15      682.84      790.22    210.66 o 
   9   9  15    24569.88    25033.87    804.00 o 
  11   9  15        3.73     -301.61    201.07 o 
 -10  10  15     3796.04     4163.44    277.26 o 
  -8  10  15    16073.57    15890.29    466.06 o 
  -6  10  15     6827.76     7345.79    410.93 o 
  -4  10  15     4656.87     4831.93    239.29 o 
  -2  10  15    29236.69    30110.92    581.02 o 
   0  10  15     9516.27     9248.21    362.23 o 
   2  10  15     2159.33     1611.45    199.02 o 
   4  10  15      831.42     1064.56    180.12 o 
   6  10  15    29851.21    29682.22    728.54 o 
   8  10  15       45.23     -205.43    192.40 o 
  10  10  15      513.86      541.41    249.12 o 
  -7  11  15      213.69      427.65    163.86 o 
  -5  11  15     5259.68     5871.22    287.47 o 
  -3  11  15     3189.56     3501.77    217.57 o 
  -1  11  15      130.87      327.81    148.29 o 
   1  11  15      792.26      478.73    193.36 o 
   3  11  15     1200.68     1251.12    197.72 o 
   5  11  15        2.12       30.61    155.53 o 
   7  11  15       62.46       35.57    161.26 o 
  -4  12  15     1101.78     1562.97    181.94 o 
  -2  12  15     6871.73     7540.84    396.11 o 
   0  12  15      236.35      518.04    184.14 o 
   2  12  15       10.97     -121.80    159.32 o 
   4  12  15      179.46       47.45    160.69 o 
 -16   0  16    10431.68    12694.22    864.79 o 
 -14   0  16    22904.43    23146.40   1195.76 o 
 -12   0  16     3400.79     3405.53    341.54 o 
 -10   0  16      131.52       77.57    243.78 o 
  -8   0  16    41778.69    41253.55   1651.28 o 
  -6   0  16     1332.50     1577.19    277.59 o 
  -4   0  16     3730.75     3972.39    231.74 o 
  -2   0  16    42183.94    43040.57    866.42 o 
   0   0  16    90299.63    91494.50   1676.02 o 
   2   0  16      587.31      617.13    245.56 o 
   4   0  16      495.06      670.32    152.52 o 
   6   0  16    57844.27    56805.49   1939.54 o 
   8   0  16     1350.71     1085.43    281.14 o 
  10   0  16    18003.68    15783.26    811.41 o 
  12   0  16     5786.84     5928.95    569.41 o 
  14   0  16    27229.46    28395.63   1274.05 o 
 -15   1  16     3319.25     3499.41    265.21 o 
 -13   1  16     9193.33     9176.03    371.38 o 
 -11   1  16     9766.56     9442.98    348.02 o 
  -9   1  16      436.23      509.45    142.24 o 
  -7   1  16      143.60      305.18    124.88 o 
  -5   1  16    16441.12    16553.00    555.79 o 
  -3   1  16     8698.31     8716.04    313.12 o 
  -1   1  16     2187.02     1840.00    140.56 o 
   1   1  16     8008.04     7963.49    242.84 o 
   3   1  16    29521.19    29990.73    570.75 o 
   5   1  16      468.65      163.52    162.83 o 
   7   1  16     1808.11     1784.28    150.04 o 
   9   1  16    17728.99    16697.41    465.64 o 
  11   1  16    12594.89    12462.31    404.21 o 
  13   1  16     9478.40     8875.73    626.35 o 
  15   1  16     1412.23     1428.08    265.40 o 
 -16   2  16       92.31     -210.04    158.47 o 
 -14   2  16      947.98     1034.83    187.22 o 
 -12   2  16      460.79      574.95    157.91 o 
 -10   2  16       33.43      -41.33    122.92 o 
  -8   2  16     4515.02     3888.41    273.02 o 
  -6   2  16     3183.06     3176.09    169.26 o 
  -4   2  16     1229.20     1242.16    129.98 o 
  -2   2  16      182.09       54.31     95.80 o 
   0   2  16    10232.23    10247.46    254.68 o 
   2   2  16      416.97      321.95    100.89 o 
   4   2  16     2468.17     2189.37    175.16 o 
   6   2  16     2212.18     2032.31    314.88 o 
   8   2  16     4615.84     4402.17    391.71 o 
  10   2  16      841.18      986.34    161.32 o 
  12   2  16     7100.48     6292.76    591.56 o 
  14   2  16     9408.24    10182.74    604.19 o 
 -15   3  16     2172.54     2424.68    276.52 o 
 -13   3  16     1051.22     1150.30    214.78 o 
 -11   3  16    19452.67    17666.12    624.98 o 
  -9   3  16      560.27      485.64    165.05 o 
  -7   3  16     1899.91     2029.08    146.98 o 
  -5   3  16    32559.49    33474.84    650.77 o 
  -3   3  16     1272.48     1404.43    140.10 o 
  -1   3  16     1300.90     1266.62    160.47 o 
   1   3  16     2789.32     2821.79    150.46 o 
   3   3  16    44422.38    44355.60    891.50 o 
   5   3  16     2773.63     2654.23    170.18 o 
   7   3  16      907.13     1049.28    174.34 o 
   9   3  16     8832.82     8103.85    318.14 o 
  11   3  16    14571.66    15407.28    466.65 o 
  13   3  16     9979.31    10272.09    532.14 o 
  15   3  16     1933.68     2264.01    242.35 o 
 -14   4  16    12301.13    12651.13    565.45 o 
 -12   4  16     9510.54    10810.91    643.20 o 
 -10   4  16      777.15      659.70    185.14 o 
  -8   4  16    26237.47    26649.07    515.97 o 
  -6   4  16    16975.47    16920.06    431.04 o 
  -4   4  16      242.77      162.68    110.14 o 
  -2   4  16    10343.57    10249.42    270.32 o 
   0   4  16    23920.82    23625.31    495.24 o 
   2   4  16      375.28      394.84     99.02 o 
   4   4  16     6220.09     6201.50    243.99 o 
   6   4  16    38432.82    38257.18    818.23 o 
   8   4  16     6760.26     7322.02    471.04 o 
  10   4  16     5331.37     5428.86    479.36 o 
  12   4  16    11138.64    10767.11    607.73 o 
  14   4  16    14548.41    13980.48    473.25 o 
 -15   5  16       73.37     -108.28    185.08 o 
 -13   5  16     1394.67     1143.02    229.73 o 
 -11   5  16     5283.07     5922.16    366.58 o 
  -9   5  16     3290.85     3493.72    218.26 o 
  -7   5  16     8631.83     8876.80    303.77 o 
  -5   5  16     1850.05     1854.61    196.36 o 
  -3   5  16     5818.49     5957.49    257.23 o 
  -1   5  16      884.96      790.16    115.25 o 
   1   5  16    19421.37    20052.24    405.72 o 
   3   5  16     1322.03     1196.95    122.42 o 
   5   5  16     8992.20     8538.82    312.96 o 
   7   5  16    12236.65    11839.38    386.49 o 
   9   5  16    12201.23    11933.02    781.03 o 
  11   5  16      652.47      768.23    172.71 o 
  13   5  16     2342.94     2025.19    233.26 o 
 -14   6  16      403.43      456.21    212.50 o 
 -12   6  16       41.79     -242.23    165.29 o 
 -10   6  16      910.45      801.21    155.29 o 
  -8   6  16     7993.10     8054.86    378.20 o 
  -6   6  16      359.27      471.07    164.89 o 
  -4   6  16    10239.51    10596.01    636.52 o 
  -2   6  16        1.96      -40.07     94.56 o 
   0   6  16     1771.03     1628.81    140.15 o 
   2   6  16     7089.39     6468.63    235.13 o 
   4   6  16     3507.52     3073.81    215.00 o 
   6   6  16     4597.05     4604.59    407.55 o 
   8   6  16       20.78       97.95    138.19 o 
  10   6  16      784.04      733.40    200.41 o 
  12   6  16     1023.33     1119.06    203.64 o 
 -13   7  16     2349.81     2675.54    294.61 o 
 -11   7  16     5052.06     5417.24    282.93 o 
  -9   7  16     4228.63     4339.79    253.40 o 
  -7   7  16     1115.28     1180.32    160.73 o 
  -5   7  16     8372.95     8093.74    300.83 o 
  -3   7  16     8724.54     9339.97    448.58 o 
  -1   7  16     1346.22     1245.25    133.82 o 
   1   7  16     7189.76     7256.77    278.01 o 
   3   7  16     5155.20     5121.30    281.99 o 
   5   7  16     1359.18     1149.27    163.04 o 
   7   7  16     2387.26     2523.88    217.54 o 
   9   7  16     8379.67     8750.24    437.73 o 
  11   7  16     2724.66     2619.96    585.42 o 
 -12   8  16     3349.02     3710.43    236.98 o 
 -10   8  16     2478.45     2243.08    211.90 o 
  -8   8  16     6084.99     6046.96    297.23 o 
  -6   8  16    22473.77    23402.36    554.42 o 
  -4   8  16       39.25       39.22    121.61 o 
  -2   8  16    12755.70    11737.72    398.15 o 
   0   8  16     9399.41     9592.77    285.68 o 
   2   8  16    10953.28    11230.95    612.48 o 
   4   8  16    16301.07    16059.91    480.68 o 
   6   8  16     1844.38     1153.61    223.92 o 
   8   8  16     2741.56     3127.41    309.40 o 
  10   8  16      487.10      287.28    203.69 o 
  -9   9  16     5004.69     5131.03    448.43 o 
  -7   9  16     4068.30     3891.84    253.04 o 
  -5   9  16       53.25      -17.39    130.88 o 
  -3   9  16     9384.94     9621.90    327.87 o 
  -1   9  16      640.33      677.46    133.13 o 
   1   9  16    15474.35    16604.97    495.78 o 
   3   9  16      707.31     1017.92    206.37 o 
   5   9  16     2098.07     2094.38    224.39 o 
   7   9  16     6507.46     6709.35    690.41 o 
   9   9  16     1273.44     1094.02    254.12 o 
  -8  10  16      296.96      544.99    170.15 o 
  -6  10  16     2447.26     2705.19    230.97 o 
  -4  10  16     1442.46     1501.13    166.08 o 
  -2  10  16       91.19       62.34    166.37 o 
   0  10  16      785.48     1095.94    185.40 o 
   2  10  16     4427.48     4502.33    290.26 o 
   4  10  16       32.02       64.81    157.68 o 
   6  10  16       56.90       41.29    147.73 o 
  -5  11  16     3633.60     3594.73    228.91 o 
  -3  11  16     4076.22     3988.76    234.59 o 
  -1  11  16      155.61      161.93    163.15 o 
   1  11  16    17297.41    17923.69    858.57 o 
   3  11  16     3114.89     3239.45    267.76 o 
 -15   1  17     2009.68     1962.03    228.50 o 
 -13   1  17     5997.39     6036.36    325.61 o 
 -11   1  17     5931.23     5497.24    305.28 o 
  -9   1  17    10087.25    10423.67    422.31 o 
  -7   1  17     4096.36     4402.71    298.44 o 
  -5   1  17     9934.74     9525.53    387.64 o 
  -3   1  17      589.87      552.32    124.60 o 
  -1   1  17    12002.75    11995.45    283.08 o 
   1   1  17    17299.38    18749.37    414.24 o 
   3   1  17     7246.74     7343.46    245.36 o 
   5   1  17      377.14      265.03    239.51 o 
   7   1  17     1010.82      919.08    259.79 o 
   9   1  17    30504.10    30653.59    895.84 o 
  11   1  17      946.76     1130.36    222.44 o 
  13   1  17      601.28      613.89    229.00 o 
 -14   2  17     5492.51     6129.05    338.92 o 
 -12   2  17    12788.22    13391.82    437.03 o 
 -10   2  17     4291.02     5108.84    476.07 o 
  -8   2  17    10353.83    10197.38    406.41 o 
  -6   2  17    15926.61    15792.37    614.01 o 
  -4   2  17        9.63     -117.09     92.70 o 
  -2   2  17    51833.64    51935.77    924.84 o 
   0   2  17    16344.71    16146.70    439.70 o 
   2   2  17    13567.21    13577.78    342.52 o 
   4   2  17    11424.00    12377.91    411.76 o 
   6   2  17    34395.63    33594.80    737.98 o 
   8   2  17      362.59      262.49    130.92 o 
  10   2  17       70.89     -137.72    168.35 o 
  12   2  17    44079.67    43969.34   1209.15 o 
  14   2  17     6292.62     7057.30    466.76 o 
 -13   3  17     1922.42     1936.65    279.48 o 
 -11   3  17    10564.50    10654.07    764.77 o 
  -9   3  17     1392.50     1885.22    238.57 o 
  -7   3  17      312.13      407.72    165.58 o 
  -5   3  17    10036.20    10709.48    366.76 o 
  -3   3  17    13693.25    14019.00    416.72 o 
  -1   3  17      515.96      295.71    111.78 o 
   1   3  17     8307.17     7864.38    234.15 o 
   3   3  17    18530.75    19099.40    426.88 o 
   5   3  17      306.36      443.62    115.54 o 
   7   3  17     5441.57     5457.22    339.35 o 
   9   3  17     4318.62     4332.81    270.31 o 
  11   3  17     6311.13     6376.96    331.70 o 
  13   3  17     1194.52     1520.08    228.89 o 
 -14   4  17      121.28      268.22    197.06 o 
 -12   4  17     2768.75     2636.73    273.99 o 
 -10   4  17     1384.07     1341.45    223.19 o 
  -8   4  17      457.46      407.85    172.28 o 
  -6   4  17       30.33        3.28    109.48 o 
  -4   4  17     1694.91     1853.60    164.28 o 
  -2   4  17     3438.13     3474.96    179.75 o 
   0   4  17     5846.24     5811.81    224.30 o 
   2   4  17     3475.03     3635.49    276.87 o 
   4   4  17       61.31       18.22     99.33 o 
   6   4  17      872.05      924.44    158.77 o 
   8   4  17     2948.66     2712.20    258.26 o 
  10   4  17     9006.00     9306.54    378.78 o 
  12   4  17     4967.28     5517.56    324.44 o 
 -13   5  17     8526.15     8431.67    458.20 o 
 -11   5  17     3275.62     3598.25    307.26 o 
  -9   5  17     9428.50     9847.16    356.96 o 
  -7   5  17      605.14      767.27    145.70 o 
  -5   5  17     9784.61     9839.52    448.43 o 
  -3   5  17     2750.95     2836.70    173.17 o 
  -1   5  17      233.95      313.11    105.87 o 
   1   5  17    18009.07    17634.54    425.25 o 
   3   5  17     2386.55     2130.63    174.65 o 
   5   5  17      113.51       63.05    154.58 o 
   7   5  17      389.93      483.26    153.15 o 
   9   5  17    23389.44    23518.59    614.39 o 
  11   5  17      111.00      148.45    158.67 o 
 -12   6  17     1280.32     1104.26    244.34 o 
 -10   6  17      157.99      -26.31    136.02 o 
  -8   6  17    32937.36    34019.33    848.07 o 
  -6   6  17     9537.35     9658.76    414.58 o 
  -4   6  17      815.82      933.15    145.37 o 
  -2   6  17    12009.10    12190.88    317.78 o 
   0   6  17    21151.26    21329.36    438.62 o 
   2   6  17     1617.29     1949.97    153.13 o 
   4   6  17     7099.37     5858.56    653.04 o 
   6   6  17    17186.89    17212.58    489.38 o 
   8   6  17    11428.63    12117.88    413.53 o 
  10   6  17    12067.28    12992.14    444.31 o 
 -11   7  17    10193.87    11227.57    536.78 o 
  -9   7  17       88.58      200.10    139.58 o 
  -7   7  17      712.11      744.81    154.85 o 
  -5   7  17     4300.33     4484.40    267.11 o 
  -3   7  17    15161.32    14585.86    358.57 o 
  -1   7  17     4201.67     4585.52    218.03 o 
   1   7  17       35.59       59.19     86.45 o 
   3   7  17    11038.02    10669.68    379.15 o 
   5   7  17      291.95      220.65    191.25 o 
   7   7  17     5563.57     5292.59    299.58 o 
   9   7  17      330.87      352.48    228.12 o 
 -10   8  17      197.80        1.65    149.89 o 
  -8   8  17       42.30      141.99    141.91 o 
  -6   8  17     1858.88     1999.88    197.65 o 
  -4   8  17      139.18       -5.66    111.79 o 
  -2   8  17     1997.56     1987.56    169.58 o 
   0   8  17      157.27      -19.82    112.05 o 
   2   8  17       18.65       77.68    142.59 o 
   4   8  17       36.85     -200.01    133.34 o 
   6   8  17     2240.84     2701.90    295.67 o 
   8   8  17       21.91       16.94    200.05 o 
  -7   9  17      436.98      485.57    160.59 o 
  -5   9  17    10480.73    11656.89    344.85 o 
  -3   9  17    11923.57    12809.22    641.18 o 
  -1   9  17     1717.26     2038.29    217.71 o 
   1   9  17     1555.41     1058.09    189.01 o 
   3   9  17     9809.41     9829.66    395.69 o 
   5   9  17      312.32      187.98    180.49 o 
   7   9  17     7534.27     7328.56    476.88 o 
  -4  10  17     2983.10     3448.41    221.90 o 
  -2  10  17     2171.62     2519.68    194.66 o 
   0  10  17    25146.49    25406.30    671.83 o 
   2  10  17     1032.32     1153.51    206.15 o 
   4  10  17     3149.47     3146.46    267.63 o 
 -12   0  18     1047.32     1330.45    278.48 o 
 -10   0  18      625.62      380.66    232.68 o 
  -8   0  18     9522.90     9192.20    555.17 o 
  -6   0  18    27252.01    27873.52    918.41 o 
  -4   0  18    10179.16    10405.92    693.97 o 
  -2   0  18    20145.12    18612.50    950.20 o 
   0   0  18    30292.64    31178.50    876.57 o 
   2   0  18     4327.90     5317.91    382.57 o 
   4   0  18    19396.99    19948.36    827.42 o 
   6   0  18      437.73      669.05    259.79 o 
   8   0  18    22813.31    22609.03   1028.49 o 
  10   0  18    10420.28    10939.74    718.88 o 
  12   0  18    22020.90    23085.91   1106.79 o 
 -13   1  18      118.93       -5.62    156.39 o 
 -11   1  18    14528.08    15465.07    546.11 o 
  -9   1  18     5407.69     5072.87    312.82 o 
  -7   1  18      793.68      844.44    187.56 o 
  -5   1  18     5826.45     5894.23    339.58 o 
  -3   1  18    20212.09    21191.71    459.70 o 
  -1   1  18     1046.07     1245.63    187.88 o 
   1   1  18     2438.64     2712.09    210.47 o 
   3   1  18     7246.91     7311.98    313.61 o 
   5   1  18     3101.37     3825.32    332.75 o 
   7   1  18     7954.81     8595.15    436.74 o 
   9   1  18     7975.82     8813.98    455.23 o 
  11   1  18     2806.43     2807.89    448.41 o 
 -12   2  18      562.10      692.57    247.78 o 
 -10   2  18       32.89       50.84    166.31 o 
  -8   2  18        2.68      -42.25    154.63 o 
  -6   2  18       28.75     -206.34    137.56 o 
  -4   2  18     6645.00     7177.63    312.82 o 
  -2   2  18     1922.00     2334.64    176.98 o 
   0   2  18     1644.53     1555.56    171.21 o 
   2   2  18      138.32       57.86    107.33 o 
   4   2  18     1736.42     1809.81    157.46 o 
   6   2  18     3062.73     2876.84    443.07 o 
   8   2  18      908.30      705.98    199.62 o 
  10   2  18       20.22     -168.32    157.26 o 
  12   2  18       25.43      -85.55    282.92 o 
 -13   3  18      557.56      107.33    297.07 o 
 -11   3  18    16380.41    17527.59    597.89 o 
  -9   3  18     4552.40     4431.28    324.55 o 
  -7   3  18     7689.69     7622.54    402.16 o 
  -5   3  18     2601.14     2830.11    176.71 o 
  -3   3  18    20700.28    21084.92    470.20 o 
  -1   3  18      452.10      311.46    123.87 o 
   1   3  18     6963.26     7369.04    311.02 o 
   3   3  18     1705.46     1855.73    159.41 o 
   5   3  18     8187.13     8413.65    320.25 o 
   7   3  18    28199.03    29594.43   1009.81 o 
   9   3  18     1972.30     2028.73    210.59 o 
  11   3  18     5595.44     5830.95    332.02 o 
 -12   4  18     1572.54     1366.01    247.32 o 
 -10   4  18     2135.81     1939.03    251.48 o 
  -8   4  18    13993.11    13069.96    492.76 o 
  -6   4  18    11558.92    12242.65    361.41 o 
  -4   4  18      311.49      242.02    120.29 o 
  -2   4  18     8838.16     8660.05    499.36 o 
   0   4  18    22589.77    23369.07    522.72 o 
   2   4  18      321.46      303.33    165.05 o 
   4   4  18    12799.51    12387.03    390.06 o 
   6   4  18    22850.73    23042.11    588.62 o 
   8   4  18     4814.90     5163.60    308.74 o 
  10   4  18     3177.67     3176.77    259.88 o 
 -11   5  18     2618.57     3015.30    297.89 o 
  -9   5  18     2885.13     3739.24    314.97 o 
  -7   5  18      185.76      145.92    130.58 o 
  -5   5  18    13224.69    13391.07    382.93 o 
  -3   5  18      404.33      216.14    112.66 o 
  -1   5  18     2283.69     2713.23    215.16 o 
   1   5  18     6535.27     6615.86    345.18 o 
   3   5  18    11914.93    10494.55    454.09 o 
   5   5  18      359.48      583.22    258.45 o 
   7   5  18      252.40      161.35    148.50 o 
   9   5  18    11072.13    11520.19    463.95 o 
 -10   6  18        5.35      -71.11    188.16 o 
  -8   6  18      237.47       60.92    135.77 o 
  -6   6  18     1442.88     1620.17    182.78 o 
  -4   6  18     3812.33     3958.12    210.55 o 
  -2   6  18     2589.97     2669.00    202.49 o 
   0   6  18       44.10       86.20    111.22 o 
   2   6  18       86.56      170.69    261.57 o 
   4   6  18     8356.00     8351.38    415.19 o 
   6   6  18      880.63      925.13    259.79 o 
   8   6  18     6152.91     6915.41    350.43 o 
  -9   7  18     4065.87     4627.02    275.87 o 
  -7   7  18      678.34      922.16    167.36 o 
  -5   7  18    10740.05    11502.23    369.05 o 
  -3   7  18     3609.13     3498.36    203.48 o 
  -1   7  18       61.61      -21.15    110.71 o 
   1   7  18     4039.42     4171.29    274.33 o 
   3   7  18     9828.65     9543.16    455.46 o 
   5   7  18     1208.05     1278.91    237.55 o 
   7   7  18     2725.40     2843.81    305.74 o 
  -6   8  18      405.51      487.36    156.59 o 
  -4   8  18      118.33       99.02    144.55 o 
  -2   8  18    16421.60    16856.98    411.41 o 
   0   8  18     8641.43     8895.35    373.47 o 
   2   8  18      826.90     1026.13    199.08 o 
   4   8  18     2730.84     2787.25    323.85 o 
   6   8  18    41263.43    41924.15   1341.67 o 
  -3   9  18      178.20      138.71    132.11 o 
  -1   9  18      385.31      268.09    169.16 o 
   1   9  18     1452.65     1315.98    262.37 o 
   3   9  18     5949.19     6301.89    346.08 o 
 -11   1  19    12488.73    12902.92    516.40 o 
  -9   1  19       65.19     -148.48    161.83 o 
  -7   1  19      277.26      374.27    177.68 o 
  -5   1  19    18123.04    18868.90    585.53 o 
  -3   1  19    21084.45    21009.35    754.92 o 
  -1   1  19      518.53      614.08    154.30 o 
   1   1  19     1021.48      968.24    143.27 o 
   3   1  19    30282.96    30528.10    716.98 o 
   5   1  19     2288.40     2290.43    216.08 o 
   7   1  19     3465.22     3793.73    323.36 o 
   9   1  19     2447.93     2323.94    286.88 o 
 -10   2  19        8.29      -97.74    171.26 o 
  -8   2  19    25339.19    25871.43   1427.08 o 
  -6   2  19     2374.98     2207.55    249.45 o 
  -4   2  19       78.57      -26.63    128.59 o 
  -2   2  19     7890.65     8244.35    294.67 o 
   0   2  19    20364.58    19171.18    652.12 o 
   2   2  19     1798.42     2148.03    357.66 o 
   4   2  19     1114.55     1269.28    177.38 o 
   6   2  19    24741.31    27068.28    817.83 o 
   8   2  19     2521.94     3016.21    302.85 o 
  10   2  19     9525.13     9664.70    510.82 o 
 -11   3  19     9140.71     9630.13    493.76 o 
  -9   3  19    10038.30    10181.40    479.64 o 
  -7   3  19     1643.99     1392.31    225.96 o 
  -5   3  19     3368.08     3409.81    286.15 o 
  -3   3  19     2361.30     2524.78    193.68 o 
  -1   3  19      641.58      539.54    135.94 o 
   1   3  19     5932.75     6778.84    325.06 o 
   3   3  19     6049.60     6063.48    500.10 o 
   5   3  19     5318.51     5583.46    318.68 o 
   7   3  19     6042.24     6322.59    406.35 o 
   9   3  19     9019.77    10097.51    608.55 o 
 -10   4  19      444.16      356.46    191.77 o 
  -8   4  19     2402.61     2430.87    267.06 o 
  -6   4  19     1582.46     1537.99    266.04 o 
  -4   4  19       15.10      -83.80    108.07 o 
  -2   4  19       67.62       76.50    125.01 o 
   0   4  19     3888.99     4109.32    235.86 o 
   2   4  19     5209.18     6068.75    313.55 o 
   4   4  19      739.21     1043.84    211.38 o 
   6   4  19     4311.87     4313.82    270.46 o 
   8   4  19     1503.77     1471.17    204.91 o 
  -9   5  19       73.53      -70.96    174.04 o 
  -7   5  19       23.93     -109.18    164.14 o 
  -5   5  19    17855.12    18692.54    701.67 o 
  -3   5  19     8086.92     8257.13    303.06 o 
  -1   5  19      659.38      469.23    151.66 o 
   1   5  19     6103.81     6423.78    288.92 o 
   3   5  19    28337.36    29065.60    854.11 o 
   5   5  19        8.97      153.56    183.24 o 
   7   5  19     3053.29     3396.31    260.22 o 
  -8   6  19     4700.60     4985.02    364.79 o 
  -6   6  19    11269.95    11185.54    376.79 o 
  -4   6  19     2304.61     2536.95    188.39 o 
  -2   6  19     6856.10     6898.06    332.01 o 
   0   6  19     5619.32     5753.02    248.32 o 
   2   6  19     1087.99      583.64    306.06 o 
   4   6  19    16999.34    17768.34    629.05 o 
   6   6  19     7489.52     7259.05    861.23 o 
  -5   7  19     2974.68     2837.94    246.47 o 
  -3   7  19     3464.33     3677.92    214.74 o 
  -1   7  19     2402.37     2556.21    189.71 o 
   1   7  19    11721.94    12340.81    432.85 o 
   3   7  19      239.52      138.15    202.28 o 
   5   7  19     1575.51     1222.46    249.62 o 
  -2   8  19      197.51      121.73    133.85 o 
   0   8  19       18.03       27.50    159.28 o 
  -8   0  20     5936.73     5665.60    658.38 o 
  -6   0  20     9624.71    10971.77    882.58 o 
  -4   0  20     1882.82     1597.90    419.94 o 
  -2   0  20    15690.53    15651.58    925.29 o 
   0   0  20     2078.87     2259.83    430.61 o 
   2   0  20      667.74      830.15    207.77 o 
   4   0  20     4703.45     6008.76    399.25 o 
   6   0  20    27368.93    28591.36   1213.55 o 
   8   0  20       65.60        7.12    270.47 o 
  -9   1  20     5496.23     6278.31    404.00 o 
  -7   1  20      663.90      483.67    201.35 o 
  -5   1  20    10035.28    11830.14    582.55 o 
  -3   1  20      316.11      454.50    227.48 o 
  -1   1  20       45.50       14.62    196.23 o 
   1   1  20     9088.85     9792.32    689.86 o 
   3   1  20      698.04      733.23    144.40 o 
   5   1  20     2728.09     2838.64    367.94 o 
   7   1  20      528.58      649.73    216.02 o 
  -8   2  20       49.61       63.56    187.39 o 
  -6   2  20      350.49      166.30    184.06 o 
  -4   2  20     3061.14     3098.63    284.71 o 
  -2   2  20      361.00      446.86    211.34 o 
   0   2  20      298.25      435.80    162.19 o 
   2   2  20     2827.84     2888.75    313.17 o 
   4   2  20     3870.11     3866.36    311.92 o 
   6   2  20      485.14      597.88    208.87 o 
   8   2  20     3858.56     4004.88    345.84 o 
  -7   3  20     5321.56     6123.91    474.23 o 
  -5   3  20     9636.17    10281.06    432.42 o 
  -3   3  20     1699.05     1855.11    201.09 o 
  -1   3  20     2580.02     2999.58    300.75 o 
   1   3  20    15180.26    16353.06    793.61 o 
   3   3  20     7276.05     8373.85    576.52 o 
   5   3  20      437.98      -21.35    263.35 o 
   7   3  20       45.09      -24.91    181.18 o 
  -6   4  20     8067.15     8251.87    551.03 o 
  -4   4  20       92.76       -0.60    142.34 o 
  -2   4  20    18723.37    19736.85    494.40 o 
   0   4  20    11788.77    11938.40    427.28 o 
   2   4  20      320.30      409.82    160.97 o 
   4   4  20    14280.05    15262.02    697.52 o 
   6   4  20    12641.73    13576.80    800.73 o 
  -5   5  20      979.59     1327.54    223.59 o 
  -3   5  20    10320.41    11093.00    359.11 o 
  -1   5  20     3521.23     3652.01    261.97 o 
   1   5  20     1971.98     1680.60    219.63 o 
   3   5  20    12218.96    11610.59    498.26 o 
   5   5  20       23.08       77.32    192.20 o 
  -2   6  20     3977.33     4702.15    264.66 o 
   0   6  20      607.57      851.31    219.95 o 
   2   6  20     1707.45     1855.03    263.33 o 
  -5   1  21     3123.46     2810.81    471.54 o 
  -3   1  21     9223.92    10726.04    622.79 o 
  -1   1  21     2511.51     3193.20    358.59 o 
   1   1  21     9873.70     9852.07    542.14 o 
   3   1  21     1763.71     2099.34    236.17 o 
  -4   2  21     3380.21     3589.13    385.97 o 
  -2   2  21     3082.88     3157.54    365.36 o 
   0   2  21     9567.56    10622.15    775.82 o 
   2   2  21     2019.35     2020.92    235.14 o 
   4   2  21    15866.41    14879.32    811.41 o 
  -3   3  21        6.24      -48.04    213.90 o 
  -1   3  21      274.65      352.49    176.86 o 
   1   3  21     4930.60     5126.24    443.07 o 
                                                 
